# Supplementary material for: Expression-based clustering of CAZyme-encoding genes of Aspergillus niger
Source: BMC Genomics. 2017 Nov 23;18:900. doi: 10.1186/s12864-017-4164-x (PMC5701360; doi:10.1186/s12864-017-4164-x)
Supplement: Supplementary file 2 — Expression of selected CAZy genes. (XLSX 215 kb) [file 12864_2017_4164_MOESM2_ESM.xlsx]

## Sheet: 2A. overall values
Additional File 2. Expression of selected CAZy genes
2A. Values used for the construction of Additional File 1. Enzyme codes can be found in Additional File 3.
Unique ID in A. niger CBS513.88	Gene	Significantly expressed	Cluster	Enzyme code	Man-wt	Man-wt	Glc-wt	Glc-wt	Frc-wt	Frc-wt	Mal-wt	Mal-wt	Rha-∆rhaR	Rha-∆rhaR	Gal-∆galX	Gal-∆galX	SBP-wt	SBP-wt	GG-wt	GG-wt	Suc-wt	Suc-wt	Inu-wt	Inu-wt	Rha-wt	Rha-wt	GalA/Rha-wt	GalA/Rha-wt	FA-wt	FA-wt	Gal-wt	Gal-wt	Mnn-wt	Mnn-wt	Mal-∆amyR	Mal-∆amyR	Cel-wt	Cel-wt	BWX-wt	BWX-wt	RG-wt	RG-wt	XG-wt	XG-wt	AP-wt	AP-wt	Ara-∆araR	AraR-ara	GalA-wt
An06g02060		no	A	EXG	14.0607	14.2425	16.5038	17.126	15.4403	16.0345	16.5527	14.8202	18.8658	16.5968	19.2559	16.7911	14.8512	18.2051	20.2076	18.6712	14.4048	15.3294	18.7723	21.5468	15.3514	20.3825	14.5523	15.9918	17.4113	18.5772	13.6132	13.5146	14.1562	15.5475	25.1872	24.9556	18.6144	18.1423	18.5288	16.6702	15.7875	17.7228	17.0735	18.1023	16.516	16.8871	15.9381	17.1869	16.2963
An15g00320	sucB	yes	A	SUC	42.059	60.0134	53.6798	56.8722	59.4387	59.0688	107.095	115.08	49.4133	44.4669	46.8805	24.2438	74.7771	90.393	158.44	154.654	83.8746	100.671	230.293	240.817	122.802	77.6474	85.8191	54.2026	56.8321	55.9001	55.2644	35.6157	49.2873	41.7713	215.095	173.632	51.1295	84.3182	85.6439	80.9271	29.0643	31.5654	60.6102	75.5746	90.2847	67.7539	50.5168	54.9755	49.9514
An15g04800		no	A	BGL	16.9793	20.4339	18.8296	17.7242	18.8354	14.6319	19.0803	17.5475	19.1816	21.27	21.9284	23.3158	17.1617	18.1082	31.8057	28.2648	17.5188	17.4982	26.3175	22.6387	34.4334	43.6844	19.2187	20.1845	21.0023	20.4452	26.4207	16.5412	19.4274	17.9291	85.756	30.438	23.0518	29.9268	21.428	31.0544	16.4794	17.9864	23.3488	19.0323	36.1073	28.241	20.9876	22.676	21.4067
An12g03070	glaB	no	A	GLA	13.3489	12.1626	14.381	14.4133	11.9807	12.0295	11.9795	11.7126	11.6909	11.3046	11.8668	14.8506	13.2008	13.6206	12.4363	12.0269	13.5409	11.8059	13.7865	13.5887	13.6316	11.3106	12.3044	13.236	14.2406	13.4801	16.6772	13.2763	17.145	14.2884	25.5503	16.6288	16.4714	15.9195	13.4823	12.8705	19.2388	15.6708	12.4901	12.7629	14.2445	14.5981	12.7785	10.7624	12.3774
An08g08350		no	A		42.6491	48.7392	55.4031	46.6181	41.4397	41.4922	41.4101	39.8249	38.9671	33.2538	36.8818	33.1333	38.3471	46.2123	37.8558	39.5259	43.5772	45.1097	39.218	42.3381	38.608	40.6904	40.7663	37.985	48.8564	41.9794	51.6135	41.648	34.6895	35.3564	68.6138	78.8459	33.6326	42.387	43.8567	43.7702	49.1016	49.1587	30.0904	32.7729	35.1979	36.8344	48.5786	39.3573	43.0028
An15g07160	pelF	yes	A	PEL	144.472	166.573	181.482	223.104	104.355	122.185	136.219	163.367	103.679	101.563	110.734	123.441	102.391	107.789	154.335	115.106	166.468	147.617	128.943	155.635	207.784	218.012	154.638	152.758	196.596	183.098	151.223	101.732	157.251	188.358	272.763	229.1	163.96	134.421	204.607	149.181	151.854	224.067	114.718	120.411	125.761	88.2523	208.812	311.13	216.937
An03g01050		yes	B-1	GLN	24.3591	24.1202	40.7601	39.0464	22.0042	23.3909	24.8003	24.4262	176.774	367.649	815.924	1479.27	641.486	535.063	583.939	300.169	118.302	59.5958	84.6848	123.566	121.05	55.319	28.7835	29.1809	988.32	707.215	38.636	38.0263	172.027	151.521	172.268	138.662	132.089	114.279	155.67	377.566	20.8837	24.0817	330.008	435.899	1718.03	1815.15	154.28	149.774	353.693
An14g01800	aglD	yes	B-1	AGL	13.8133	15.6791	11.976	14.2987	15.2431	16.7623	13.6349	12.7089	23.1615	24.761	46.8561	46.151	20.2754	16.8731	83.7338	57.2371	16.5788	14.6769	24.638	34.3425	31.7117	34.1694	15.4533	16.2723	60.9571	53.7371	18.4288	20.4823	32.5146	36.069	28.5191	39.7991	20.5987	25.4127	23.5948	25.1796	16.7109	13.4368	36.3499	46.3545	33.3163	27.6366	22.0021	19.9827	46.018
An01g00330	abfA	yes	B-1	ABF	57.3975	17.0893	25.3627	16.6986	15.2275	14.3727	17.775	16.2711	38.8673	28.6946	56.8012	339.07	112.979	299.281	847.788	252.241	19.8072	22.0712	222.992	125.079	60.1499	52.2241	87.6448	105.549	59.8143	83.1353	27.6174	58.5583	609.982	411.669	1158.25	146.755	170.528	235.123	152.571	422.179	526.92	738.02	408.074	535.257	970.852	941.987	120.636	112.774	746.193
An03g00940	xlnC/xynA	yes	B-1	XLN	16.8572	18.9001	21.9728	20.6934	23.4665	20.2688	21.2256	19.0577	15.7045	22.0375	22.8951	19.1272	31.6896	38.1757	25.994	35.6195	29.8087	25.9942	27.613	30.5352	14.8188	19.3284	18.3053	17.9046	54.0441	63.4805	18.999	18.798	19.4755	21.8312	17.1455	16.0333	17.7946	21.3505	17.8533	37.6867	17.5892	18.2545	26.6795	36.7759	17.9429	19.2242	16.2649	16.8287	21.1206
An03g00960	axhA	yes	B-1	AXH	25.4632	25.2021	29.119	28.7	23.9624	23.7888	21.7336	19.8702	30.3832	32.0001	36.3439	37.1175	193.885	245.646	414.621	438.27	29.0379	25.2768	58.3108	77.9779	21.8385	19.5598	30.0926	22.5116	460.109	448.877	28.377	30.2134	25.4041	23.884	20.7441	20.0216	29.8758	26.9676	26.7553	111.897	23.1098	18.4258	53.8858	68.23	34.7141	26.2849	26.6255	23.5376	73.1892
An14g02760	eglA	no	B-1	XG-EGL	12.294	14.1609	16.7391	18.8887	14.6814	13.3967	13.8308	13.8008	11.5252	12.6577	12.3569	11.8652	47.5921	59.5647	26.1147	25.1669	16.7788	12.4302	12.6114	12.3169	14.0583	14.088	12.9963	13.669	23.2138	23.7951	13.4668	14.315	14.968	17.7237	13.7258	12.9372	14.7893	14.1326	13.28	12.1979	13.4001	13.4018	17.0853	22.3403	13.9751	12.4872	13.3484	13.6133	11.2053
An16g06800	eglB	yes	B-1	EGL	46.0472	50.9831	64.9911	69.8144	66.418	87.4083	104.352	101.416	80.731	71.4753	57.0114	60.0817	550.864	621.57	126.513	98.2414	57.2119	32.8565	67.0366	85.7562	88.8283	114.732	93.3941	67.6412	140.715	129.667	56.6221	71.3259	74.9096	104.09	93.0798	119.753	57.2933	83.4753	53.4384	67.5058	52.6846	62.4353	85.7816	81.9184	57.0299	47.1668	99.7304	155.898	123.439
An15g04550	xynA	yes	B-1	XLN	19.7893	18.4993	20.2833	21.2889	22.658	19.8157	18.1836	18.572	17.5518	19.7116	14.6839	19.4876	41.6214	40.0852	16.2654	15.4473	22.4501	19.5919	18.5308	17.2119	16.5539	19.7519	18.3712	18.8511	21.1531	25.0993	18.2672	13.6083	15.4988	15.1484	17.4438	17.1068	18.9308	21.5066	20.356	16.6717	17.1602	19.6853	16.1525	17.0126	19.5739	20.0826	17.9203	17.941	16.0758
An01g01870	eglC	no	B-1	XG-EGL	13.55	14.8547	17.28	14.5112	13.5479	13.6645	16.5656	14.9863	11.3681	11.3935	13.6822	14.8219	19.0261	18.3459	12.6166	15.0159	17.4528	13.7615	13.7115	12.0203	13.0692	14.8626	14.1018	12.8064	12.965	14.6053	13.7805	13.8418	12.1971	14.2899	12.4704	13.6672	13.1059	11.8227	15.2681	12.8814	12.2851	15.2993	12.9955	11.9274	14.9021	14.562	12.8012	12.3795	13.2456
An12g02220		no	B-2	CBH	20.3824	20.8084	19.156	21.2592	22.0489	22.2596	22.4462	22.8381	21.0735	22.9026	21.886	21.5256	19.0241	19.8361	19.5292	22.8463	18.9823	22.123	21.7552	19	20.6756	20.7044	19.5379	18.8795	20.7829	21.845	20.1372	17.2498	22.6319	20.847	20.8642	20.9518	19.6044	20.7524	26.138	19.8688	22.0955	20.4178	21.2487	18.9999	20.3681	22.5398	21.3607	18.4073	18.7545
An12g05010	axeA	yes	B-2	AXE	14.0073	13.6777	12.1624	11.8322	15.6226	13.5184	14.0482	13.7838	15.6709	15.0764	16.5989	16.165	12.4178	13.3854	19.7151	18.8041	15.5601	16.3961	17.5035	17.2638	13.1068	13.7103	14.5237	12.9971	16.024	15.9567	12.4237	12.5829	14.7008	19.4802	13.5405	13.021	19.3369	16.8617	16.1658	51.1261	11.9924	12.6241	366.506	353.527	14.5515	17.6407	433.081	446.345	19.0177
An01g09960	xlnD/xynD	yes	B-2	XLN	13.9651	11.0449	12.3032	12.2932	13.4367	12.6312	11.999	13.8609	64.9991	68.4467	90.2146	77.3934	22.3154	33.0953	375.036	151.746	11.4441	12.2052	99.5273	109.766	81.0052	161.147	51.8974	102.201	67.0721	68.5548	11.9144	69.1264	55.8714	72.3329	60.9864	92.6389	79.7229	114.76	419.06	1587.33	14.6408	15.5548	1039.89	806.504	904.143	878.177	4530.91	5812.17	172.159
An08g01900		yes	B-2	BXL	15.623	18.5673	17.397	15.7421	15.2277	17.0613	15.3169	16.8846	15.3195	15.2806	15.0087	12.8713	16.9779	18.954	16.7267	18.5616	16.874	18.0881	14.8025	14.9018	17.9661	17.281	16.7753	15.3669	16.2461	17.4911	17.9148	16.7183	16.695	16.7534	16.2556	18.0982	17.594	21.3753	19.9702	24.8796	17.0168	16.9125	27.4901	24.5221	19.9822	16.0411	58.8752	46.5407	23.6081
An11g02100		yes	B-2	BGL	27.6882	28.6106	27.0699	26.9774	31.9512	27.3782	28.2105	26.7383	60.9717	63.938	64.9207	82.0838	24.8718	31.5956	120.95	56.2546	30.0923	31.8897	57.4898	85.3015	49.9704	74.9006	36.2771	30.0755	82.2656	86.4828	34.0918	36.5659	56.8082	71.5152	47.7079	60.3088	46.9567	77.7309	59.8439	202.409	29.5119	36.1851	208.685	172.172	54.9986	49.8102	239.469	284.787	58.9878
An14g05800	aguA	yes	B-2	AGU	41.4272	50.6997	57.4826	55.7678	53.042	48.557	62.353	52.7349	80.1665	100.791	55.2603	68.4654	36.8269	62.3412	591	200.928	35.2781	47.9108	80.1961	80.6817	308.225	366.429	84.4385	68.8949	120.92	100.371	29.6699	52.825	67.0481	66.4443	59.3685	110.745	108.58	104.577	434.029	1163.26	38.4738	40.8292	648.397	572.962	277.05	259.676	3315.25	3183.73	373.904
An09g00120	faeA	yes	B-2	FAE	17.1121	19.162	22.0704	19.4239	19.5688	17.8708	20.7371	17.5243	12.9056	11.8003	14.3844	11.0781	25.2982	27.4265	19.6081	25.3677	19.4672	19.6894	15.6118	13.7158	16.3325	16.4402	17.435	20.3983	371.568	554.65	18.7454	16.3399	19.9455	17.4219	16.5105	16.7158	17.0267	15.0215	20.5368	82.523	20.4028	18.2987	18.7102	16.0489	20.0632	16.8893	181.691	167.329	20.006
An08g01760		yes	B-2	CBH	19.9633	22.1665	21.1408	22.4212	20.1416	18.1225	20.0346	21.1686	18.0557	16.1468	20.2819	22.3722	17.6191	20.0532	17.8536	20.5412	17.7213	18.4336	15.9836	18.0681	17.4698	19.5502	17.8182	17.5621	19.955	23.9205	20.2707	19.7906	19.6958	35.7535	20.0982	18.7094	16.6269	19.5387	17.1772	15.7067	18.1165	22.026	19.4754	19.1456	21.5814	16.5324	25.4936	24.6794	20.1301
An09g03300	axlA/xylS	yes	B-2	AXL	150.045	81.2645	144.777	136.264	59.9677	52.6744	93.9166	83.9801	136.98	179.935	754.919	538.968	1754.93	2442.04	1715.12	998.841	271.831	236.978	96.925	143.446	175.976	67.7651	564.493	288.214	208.815	163.806	211.763	131.975	75.9204	77.2015	415.731	348.295	154.406	136.431	443.829	609.168	71.6302	81.8971	361.623	414.934	2029.1	1616.73	1113.28	997.669	2089
An01g00780	xynB	yes	B-2	BXL	83.5907	89.3469	61.8087	65.2677	63.9757	71.3597	58.0644	54.3468	127.425	104.153	70.9669	76.7424	224.907	256.012	271.888	274.296	58.6276	51.8303	73.8665	90.3524	63.4338	69.7911	75.4889	66.9133	90.1897	98.3404	71.6232	62.1559	62.9444	74.2034	25.4191	26.1647	79.2902	68.1376	94.2545	159.742	37.3037	40.9121	325.367	287.195	119.077	119.669	228.13	226.814	124.012
An16g00540		no	B-2	AFC	17.8961	18.4826	16.2197	16.9733	17.8841	17.9398	17.2382	15.926	15.1739	14.5569	16.148	14.3	18.1626	16.3813	18.6257	19.4503	14.4338	15.75	17.9575	13.0087	16.8067	15.3052	21.17	17.5501	18.1155	16.2187	17.0909	18.9698	14.6611	18.2447	17.0657	17.134	14.3217	17.4688	16.8445	19.47	16.0464	17.3233	17.0603	16.3238	18.6923	18.2983	21.7295	21.3904	38.0388
An01g14670	pgaE	no	C-1	PGA	13.0774	13.4101	13.9977	15.9119	14.514	15.3722	14.6582	15.1536	14.0566	14.4576	14.5082	18.9657	14.7571	17.872	13.312	14.3566	15.6201	14.103	15.1646	14.8368	14.7441	15.8138	16.3669	14.7439	14.6175	14.9774	13.6863	13.7396	15.1141	15.8514	16.35	14.0906	14.5489	15.3294	13.8374	16.0714	14.0976	13.4686	14.2259	14.6235	13.6638	13.4405	14.6852	13.5833	15.5828
An01g13610	amyD	yes	C-1	AMY	41.8419	36.4541	50.2635	49.6932	42.314	46.2225	41.4739	40.5154	26.0557	27.9817	26.5876	34.5061	43.7687	44.4325	52.8729	60.7912	44.6735	42.3341	44.5955	39.7844	44.879	48.7127	106.325	72.1968	36.4065	55.4158	45.9122	32.8307	44.2985	35.7382	62.8668	42.6032	33.0004	31.9981	34.9746	26.0352	42.9245	54.3987	38.3342	42.6218	31.2814	33.4792	37.6639	41.0429	75.4967
An18g04810	rgxC	yes	C-1	RGX	16.7983	15.8216	18.0367	16.1857	16.0856	16.8704	20.5407	19.7174	13.5577	14.3426	16.7398	14.3196	21.4694	17.9786	28.991	21.301	13.7986	14.1482	17.1868	13.2851	319.262	157.252	2645.68	1956.7	17.3072	19.3306	15.8496	15.4483	14.3457	15.6695	16.5985	13.7552	13.0918	13.0811	17.9365	17.8111	14.8898	16.3032	21.2945	42.2092	25.9001	25.6817	16.1049	14.4169	1409.19
An06g00290	lacC	yes	C-1	LAC	44.3654	45.4844	49.9621	43.4484	38.9342	36.7403	47.5234	44.1877	60.8882	42.4996	73.9862	73.9834	95.4241	74.3575	180.898	82.0507	38.0994	41.5588	57.6831	45.2482	1119.91	964.797	2073.46	1141.52	208.608	167.801	47.7188	47.2298	54.8844	47.2456	67.9572	68.6222	74.2765	52.2395	76.0409	63.3225	54.6284	40.0187	89.2546	123.187	144.695	169.425	50.193	45.6477	306.802
An01g01260		no	C-2	GUS	14.5516	14.0775	18.4869	15.9777	15.569	15.6637	14.408	15.9063	14.4501	14.4622	14.1836	14.2769	14.9768	18.6397	26.4496	18.0114	15.7529	15.1721	17.0152	15.427	17.4625	14.5458	16.1877	14.9905	14.6642	16.2962	16.8556	14.1161	14.8545	14.0373	14.6725	14.5479	16.0568	14.4637	18.3752	14.0092	14.1953	14.8665	14.3964	14.8346	17.6694	13.4952	16.4	14.1563	17.5069
An11g04040	pgxA	yes	C-2	PGX	16.9786	17.1582	17.8143	18.6659	21.2038	18.9963	18.9618	17.7696	16.2476	17.1696	16.7407	17.2335	18.8285	20.1662	20.0916	21.7743	23.641	18.2926	17.0108	14.4671	15.8933	16.158	34.493	27.8453	17.0908	17.1667	16.1635	17.8782	18.5954	20.0021	15.5059	17.5631	17.0712	20.2894	16.525	17.685	19.9854	20.6838	17.1331	17.5356	23.9444	17.3654	18.1045	15.4606	95.4759
An03g06740	pgxB	yes	C-2	PGX	23.3568	19.8258	23.3571	19.2563	20.9645	20.784	23.0041	22.1475	13.7746	14.3064	25.1684	18.6326	34.7444	23.0571	48.4814	20.4549	20.2373	21.0766	15.1279	14.2896	18.8822	19.6941	1098.98	299.324	48.8525	39.2399	20.4382	22.5173	24.8567	28.6311	24.4105	28.4827	26.1276	22.907	32.1945	70.2181	174.458	133.154	36.2887	123.136	54.4819	46.5673	45.7058	42.636	7556.17
An02g12450	pgxC	yes	C-2	PGX	33.2439	48.7664	33.3351	36.7826	33.5609	27.4698	33.0976	32.5802	28.8487	25.1936	41.768	30.7301	36.5506	27.813	55.4555	35.4821	29.3618	31.4718	28.6164	25.4746	32.409	30.811	798.333	621.823	33.9736	32.601	29.8944	31.5795	50.6562	46.1371	31.3175	30.2654	36.6033	37.9999	40.4158	48.2426	192.477	178.987	41.7481	61.5163	106.175	88.2371	32.7141	33.8598	4375.5
An12g07500	pgaX	yes	C-2	PGX	12.8752	13.6418	11.7718	12.0676	12.9915	12.1154	13.3893	13.8399	17.3233	16.791	16.2433	13.6769	21.6775	13.1917	60.9882	16.8771	11.912	11.4691	14.3804	17.4651	14.3981	11.8526	1314.73	842.052	20.5354	17.8889	12.5838	12.4525	14.8568	17.3807	16.9481	16.9705	15.453	17.7321	16.4559	24.0153	137.988	113.605	87.5558	273.248	51.7638	124.752	34.1854	34.4137	6675.94
An02g00140		yes	C-2	BXL	25.3003	23.7151	24.8401	22.9204	20.1397	23.2497	27.2207	29.937	50.7887	46.1565	55.5001	54.7609	26.9796	29.0775	106.502	35.2809	23.8848	24.1421	55.0931	67.1482	44.9893	37.9002	280.483	430.741	74.857	54.0661	31.2112	38.3864	71.1325	47.4129	31.4664	75.8504	47.8381	51.4795	46.6777	66.6193	59.9996	57.854	167.296	224.171	83.7435	88.678	85.0533	70.6102	1133.73
An05g02440	pgaC	no	C-2	PGA	17.8597	20.8757	18.1605	19.232	18.5159	19.5937	19.0503	18.4367	16.3762	18.3776	16.6136	16.1854	20.2484	23.7471	17.9549	22.5749	16.3061	19.5329	14.6078	16.9355	20.5895	16.6105	20.8474	20.4554	20.4171	22.0002	21.847	17.4073	18.179	16.8562	18.3482	18.1798	15.4086	19.1837	24.7116	16.9322	19.1269	17.8977	17.0431	15.4626	19.892	18.265	15.4533	18.2599	39.9969
An03g06310	pmeA	yes	C-2	PME	20.3173	26.0443	27.5378	22.5742	23.8641	22.0921	25.0246	25.8129	19.7052	18.1748	20.6125	20.5719	25.3156	26.7341	19.8446	20.7398	23.5369	18.0868	19.5006	18.7298	19.5335	20.5488	27.5189	28.6357	23.6975	19.9092	20.1848	23.6521	22.2674	24.311	22.1856	21.1301	17.4589	22.3646	20.441	19.3178	18.6871	23.4542	19.4183	19.0412	20.2261	18.3992	22.908	18.6741	66.9656
An14g04370	pelA	yes	C-2	PEL	102.669	84.3087	96.8314	102.753	75.8514	82.9394	87.8239	100.557	107.821	100.453	88.2176	90.2419	122.875	103.562	129.894	121.448	86.6802	89.4486	123.511	128.479	125.606	193.911	175.586	169.549	94.8776	101.375	86.1633	84.9935	85.8018	103.409	84.4781	100.253	89.6611	83.8605	97.2669	93.6247	92.209	82.4896	104.114	106.333	101.931	107.05	80.7127	78.8123	831.866
An14g01130	rglA	yes	C-2	RGL	17.4963	15.4569	18.1372	16.647	14.5256	15.7242	15.7575	16.1802	20.0429	16.0201	15.0751	14.285	15.2094	18.255	14.1846	16.9516	15.6608	16.2204	16.6933	16.4123	15.3091	20.8415	32.6056	32.7364	20.7976	20.0337	15.7138	17.1061	29.2665	187.964	13.7429	15.2668	14.8542	20.7128	14.5758	16.0459	29.6627	32.0586	19.9144	23.0644	18.2427	13.3612	23.8789	19.4382	643.711
An01g06630		no	C-2	MND	21.618	17.7024	18.2071	18.6945	17.2233	17.3467	16.5761	17.5322	16.741	16.9056	21.9229	14.2363	16.8524	18.8681	19.1635	22.1765	20.7067	19.2211	21.36	17.6401	22.816	25.7904	19.3707	20.2966	21.8155	20.1259	18.2657	17.9638	22.2643	20.7391	17.2206	19.273	17.2666	18.4295	18.9665	17.6072	18.9488	18.0053	19.5406	19.1722	21.3464	17.1053	17.2029	15.9216	17.9874
An18g05620	agdF	yes	C-2	AGD	18.8897	20.2022	22.0907	20.1591	18.2527	21.4103	19.7427	19.4989	38.7872	45.8509	46.7768	71.3916	28.3619	36.6035	75.6081	30.1342	20.1114	22.1787	28.9353	36.3689	195.488	90.9389	26.4869	32.9682	144.597	90.5906	21.6249	22.5035	41.6143	32.7914	64.1499	59.8113	30.4666	42.5141	29.8318	45.5866	20.8526	24.6141	44.782	36.4183	34.8316	36.4063	36.1643	40.0543	38.6795
An09g02160	rgaeA	yes	C-2	RGAE	20.3696	17.5677	17.3448	19.2376	17.144	18.0319	15.7602	17.1198	112.701	170.307	83.9486	80.7121	30.511	23.6991	140.026	39.0982	16.6801	15.0608	109.812	130.565	3518.49	2744.61	964.913	604.793	92.8675	109.197	35.1907	34.9322	72.0458	104.342	21.3622	26.8853	40.8306	38.8635	29.8016	38.2877	18.7799	18.2651	183.808	234.985	60.1409	73.1157	22.5491	22.1983	467.943
An14g05820	lacE	no	C-2	LAC	17.0684	19.9355	18.2698	17.6177	17.8329	16.376	19.8027	18.3397	17.2055	16.4338	21.122	20.6437	17.3348	22.2754	17.0788	18.4194	17.5676	18.3959	17.3558	16.688	39.1401	35.6485	17.8889	18.2466	20.0149	20.5639	16.8844	17.5599	18.5314	19.0267	18.8344	18.8642	22.8282	21.0712	25.2798	22.0145	18.7413	22.452	17.3066	15.9251	23.5706	22.1898	19.5866	22.9133	18.9898
An04g09360	rgaeB	yes	C-2	RGAE	24.4067	24.7028	23.6719	27.1055	28.2868	29.651	24.4037	23.8267	85.562	95.6539	98.7252	95.7568	28.2005	27.7511	59.5401	40.4277	23.0788	22.7181	286.929	271.311	3679.4	3220.9	4042.34	1810.76	67.8387	72.9309	55.8701	40.9318	177.897	103.571	42.9686	56.078	70.575	89.0469	41.5267	86.3387	87.8349	158.399	483.968	519.601	40.2312	50.1021	54.6226	67.8289	1675.69
An01g14650	rgxA	yes	C-2	RGX	37.6614	33.1773	35.8683	36.4074	35.9996	35.3155	35.7594	34.53	34.4874	35.8907	31.5187	32.2721	33.4744	35.9945	34.3073	36.6636	32.8006	36.56	26.625	25.3685	809.17	1049.92	502.907	131.49	29.9031	31.9423	35.5318	30.5589	32.8812	38.4454	27.242	28.0378	29.5926	31.7279	34.9414	33.4876	31.9443	33.0278	29.7544	31.5041	45.8338	39.5591	25.3418	28.3897	32.5775
An01g06620		yes	C-2	RHA	58.9704	63.2626	70.6617	69.7868	60.2463	65.1091	71.9008	60.7369	99.2495	93.6498	93.3375	72.5617	53.2535	56.5638	83.1232	75.0174	64.1093	67.7733	147.503	165.781	8004.69	9399.45	2604.13	2651.83	648.026	951.007	98.2201	90.9578	134.615	153.449	174.628	201.195	126.918	213.14	168.99	211.347	209.898	211.217	156.764	143.468	98.4767	92.8229	98.2408	139.561	108.258
An12g05700		yes	C-2	RHA	16.4334	15.7346	15.4689	16.6617	18.1919	16.4163	16.7951	12.8725	24.2168	19.643	33.0603	31.9365	16.9091	20.0371	20.7112	16.9844	15.0866	15.6697	24.6671	26.7183	2953.27	2837.45	956.871	652.444	50.0509	44.0696	20.0758	22.2376	20.5987	23.2111	50.3038	90.6973	41.3704	42.2595	35.9048	49.7099	14.5807	18.8626	23.7641	23.0728	26.5148	19.0276	23.6443	27.4068	41.4756
An14g02920	urhgA	yes	C-2	URH	25.4463	25.3192	17.0435	20.4431	21.3271	23.0532	45.9736	45.2817	158.017	130.55	50.6311	86.2605	20.4949	20.518	34.0765	23.9286	20.2339	15.1951	50.8539	51.2421	6689.41	7798.81	5187.18	5264.95	48.0621	67.2583	30.4144	36.0897	37.1259	33.7108	161.761	168.462	85.697	87.2861	54.9488	81.1295	16.9887	19.5236	49.7306	50.8267	48.5296	65.8671	143.105	143.755	373.814
An07g00240		yes	C-2	RHA	14.6728	15.565	14.0409	13.7394	14.3365	14.254	14.0677	13.273	12.3776	12.5577	14.7527	15.142	15.8107	17.6852	101.934	41.4231	14.0543	13.2486	13.2099	13.0537	271.964	152.245	90.7203	58.0282	14.1871	16.6448	15.906	14.0515	13.0811	13.6135	14.2896	13.9601	13.4004	16.7704	13.8134	13.3667	14.906	13.5672	12.1671	14.0811	16.3363	17.3029	14.0687	12.8757	12.9313
An10g00290		yes	C-2	RHA	16.8851	16.8003	15.5206	14.3017	15.1527	14.8064	16.7115	15.0778	17.3412	15.0036	14.3023	14.7819	16.0057	17.0385	49.9418	40.4759	16.7284	14.4841	16.4461	14.3208	166.214	99.3155	61.6736	43.7802	15.4399	19.5812	15.6548	17.671	13.3766	13.873	27.1506	15.693	13.8095	16.7225	15.8219	17.5621	14.9164	18.1056	15.2704	16.0643	18.7348	21.9417	13.3972	14.3342	15.6515
An01g14600		yes	C-2	XLN	22.9809	25.2927	23.3024	20.0995	25.5306	23.4063	20.678	21.4393	19.259	23.3881	28.0936	25.0516	23.1309	30.0771	21.6343	21.8322	22.2196	19.2399	29.3703	38.4128	322.894	253.482	162.865	114.203	35.5467	29.4544	27.3309	22.0371	21.7513	19.7823	22.0626	23.5976	33.2502	26.4175	25.288	33.6779	16.2789	26.4518	43.3238	39.1576	29.2819	30.7819	20.3564	20.1685	25.4427
An03g02080	rgxA	yes	C-2	RGX	11.6518	11.2478	13.53	11.049	11.4386	11.7362	12.17	13.0508	9.45192	10.5524	9.64133	9.64789	11.108	10.9492	10.182	12.0434	11.1942	10.8753	9.96461	10.7027	1552.8	1202.24	669.461	434.758	10.8726	12.0043	11.2558	10.7185	10.6246	10.9441	10.3289	10.9271	9.29806	11.1902	10.6443	9.99387	10.699	11.3299	9.82279	9.15579	9.55017	8.62335	10.048	11.1773	17.9241
An04g09070		yes	C-2	RHA	56.175	42.5876	51.8032	46.4563	40.8397	40.8663	45.8973	40.3482	60.8347	77.7909	50.5783	60.7025	39.4515	53.8507	49.0849	34.9592	38.5841	45.9289	58.5353	63.9853	3421.81	2178.91	856.384	724.095	64.382	56.2822	51.1505	46.3088	61.1342	81.6504	77.6054	92.7786	54.3936	64.3909	66.8157	58.1696	62.9459	58.4128	64.8281	61.8795	55.6198	54.7889	58.3014	64.7167	82.649
An11g00390	rglB	no	C-2	RGL	19.1176	21.2193	27.9238	25.296	23.7804	21.893	26.6879	21.774	16.7829	18.5081	20.5727	17.2353	22.3353	32.4486	26.7054	29.4595	20.727	20.6691	19.7416	18.5844	3673.89	2599.33	1083.74	744.543	25.0821	21.6087	24.8155	21.842	24.5569	31.6641	21.683	23.8547	19.5307	22.0163	24.0834	27.4626	20.5969	24.0431	21.107	20.8042	28.4959	22.6582	31.3065	23.3171	67.5949
An02g01400	abnB	yes	D-1	ABN	98.67	112.777	40.7564	56.659	69.2384	77.6286	38.3789	43.9342	92.9173	81.0086	60.2311	52.0824	45.026	46.1071	41.1279	40.547	86.5915	107.553	61.4626	53.0531	56.379	54.894	66.1221	47.4369	68.6306	67.8369	67.1533	55.6502	53.3342	62.4471	51.4202	44.4697	48.1467	78.8794	55.5556	72.5702	56.8634	31.3946	66.3928	55.0575	73.4145	62.7876	65.3636	73.5574	74.6868
An11g07660	exgD	yes	D-1	EXG	173.127	146.984	124.383	148.415	105.662	132.02	148.812	130.843	129.671	126.787	115.714	134.5	151.385	137.963	129.113	212.549	122.255	125.211	147.315	163.515	136.767	75.9114	114.833	112.557	85.3585	73.3039	178.594	136.661	98.1241	100.514	129.152	87.4644	139.424	120.466	117.009	133.937	71.1165	56.4846	128.346	131.449	165.92	153.262	99.1329	95.8378	162.953
An04g09890	agsA	yes	D-1	AGS	83.6576	123.316	130.458	116.944	115.405	115.215	62.9754	73.8867	28.6435	36.0112	62.3367	66.9336	37.189	37.309	34.5515	65.3897	112.753	105.024	89.2392	121.876	55.7071	40.4038	56.3698	66.9599	69.404	40.8837	170.918	98.6445	36.3627	38.7365	35.306	36.4541	130.516	119.265	128.029	112.528	34.7311	33.7987	84.726	115.544	72.549	79.7859	41.0979	30.2736	44.8616
An02g08600		no	D-1	BGL	85.3768	94.0774	82.1002	78.6379	69.9733	77.6039	105.454	99.2111	87.4563	79.7463	108.689	74.4891	106.281	84.2331	89.2943	55.8531	121.606	121.044	60.6011	60.3543	59.921	67.4816	74.1698	79.6055	60.06	74.6078	91.5783	84.3034	67.8707	60.3895	73.5298	65.2849	80.1143	87.3784	116.637	83.7536	67.3905	59.013	78.2689	73.2526	134.92	78.7877	81.038	77.0134	65.803
An18g04800		yes	D-1	RHA	30.3406	28.9161	32.1454	38.8892	31.8202	31.1764	36.0068	35.4426	61.2968	63.8742	71.5921	71.8118	33.9213	32.3443	29.5626	41.9162	95.7696	80.7105	57.5971	50.5644	41.6892	31.5694	34.9323	37.497	34.9779	30.5045	42.2871	34.6785	35.769	42.643	43.6822	35.1227	44.0713	37.1901	46.3053	57.374	38.5208	35.5495	44.3998	50.6679	72.1305	61.0009	33.0713	36.9511	29.3246
An12g00950	rhgA	no	D-1	RHG	16.6444	15.6353	17.0713	13.3804	16.5286	15.7113	16.9528	17.5582	28.2335	26.8278	24.5526	22.0995	17.3179	15.859	17.3962	20.7516	30.3058	24.9632	24.8202	23.075	30.9083	36.2291	34.3881	23.8574	23.9183	18.1081	18.022	17.7839	18.2091	16.6035	18.7116	18.2568	37.7328	30.3827	35.1335	27.0174	16.9451	17.4975	20.4538	25.2517	25.0797	29.168	20.5776	25.2965	19.1628
An04g08550		no	D-1	LPMO	15.9663	17.3311	16.5231	18.8415	21.6999	20.9259	18.07	18.045	21.2964	18.2666	17.9107	19.4349	18.3512	19.1444	15.7936	24.8071	14.8065	17.7828	22.4004	28.5402	24.7623	42.834	20.1191	20.7966	20.6261	17.6083	19.2562	17.3872	16.1591	19.8445	19.2001	21.7125	19.6709	28.4895	43.1352	25.6264	15.6825	15.3952	31.1007	28.3228	28.1322	28.7372	18.4472	17.8523	18.3204
An15g01890		yes	D-1	BGL	309.68	237.936	244.914	241.075	191.407	210.483	251.21	250.303	297.018	329.531	277.135	304.22	329.317	198.242	174.928	190.037	265.026	283.89	309.26	298.045	373.808	283.428	199.452	281.654	270.622	250.237	469.968	245.141	170.116	265.799	285.096	293.383	442.77	429.3	763.153	431.481	350.062	215.599	268.404	256.876	554.761	484.675	268.446	261.591	347.597
An13g02110		yes	D-1	AFC	14.3564	12.2113	13.4316	12.6461	14.0087	13.9871	12.0236	13.0709	19.3256	21.3457	27.6358	29.5976	15.8158	12.7957	14.7995	14.4235	21.2485	18.8566	18.8746	15.8268	17.8564	16.8988	14.3627	15.9078	16.0143	17.2003	15.8491	16.4211	16.5721	14.3542	13.5013	16.8024	19.0924	20.4887	34.4745	23.5677	17.7102	14.2043	18.9302	16.8294	27.6058	33.0062	14.6731	15.3698	14.9229
An01g01340		yes	D-1	UGH	11.2407	13.3443	11.8455	12.3162	11.4952	12.081	11.4713	12.6524	11.7037	13.9281	12.7531	12.5077	12.1552	16.1353	13.4596	13.1314	14.2459	12.7574	13.5681	12.7965	13.3128	13.3718	12.5444	12.2787	15.6364	15.7633	13.7071	12.3498	12.5272	14.231	13.6081	12.2933	14.2951	14.8998	17.1827	15.0846	13.59	13.0947	13.4003	13.7445	17.5296	17.3635	13.3066	12.1318	15.3319
An14g05340	ueghB	yes	D-1	URH	11.9373	11.6216	11.6953	11.6919	13.0504	12.6255	12.2185	13.38	12.0458	11.4458	11.8047	12.3871	11.1134	13.3695	11.437	11.6435	12.5899	12.8687	11.2678	11.1372	11.681	11.8321	12.1513	11.6456	10.7726	11.3738	11.8168	11.3903	11.9343	10.0844	12.1509	10.8157	13.7685	13.8696	13.8202	13.9691	11.9099	13.2871	11.8752	12.138	14.5201	13.3877	12.0864	11.3	11.7066
An13g03710	agdD	no	D-2	AGD	23.2972	17.5631	21.9476	23.214	18.9873	19.1253	18.8144	21.1991	16.8699	20.5783	23.5744	26.2113	18.3101	17.6108	17.7885	21.7632	15.9887	21.6874	19.4238	15.9338	14.8492	18.9132	18.027	17.4441	22.1216	20.8835	15.8382	23.9271	17.0738	17.3904	16.1929	17.8083	17.4311	14.9915	16.8407	20.8129	17.5765	17.8461	15.6957	16.4606	21.1237	21.5144	16.3636	15.4203	20.1616
An04g06930	amyC	yes	D-2	AMY	36.8732	68.9788	29.2602	35.8406	33.1889	29.7155	89.1129	125.83	123.942	165.191	202.143	276.058	84.489	80.3973	83.425	130.799	32.5776	32.4753	71.077	81.0108	124.953	115.199	42.052	32.2534	51.1616	51.3386	47.8574	29.3299	60.8812	41.5794	32.9781	31.0403	62.1097	77.4771	46.7477	56.2217	109.103	85.4472	72.3016	82.5507	56.9312	64.0892	53.7534	47.9457	58.4898
An03g06550	glaA	yes	D-2	GLA	1568.17	4354.43	1251.98	1315.88	701.734	938.728	11381.2	11803.8	12197.3	12921.8	11928.3	13136.8	3434.88	4509.75	4367.53	3389.72	1450.17	1616.87	1040.62	1005.87	2627.57	1604.56	567.65	451.322	2676.95	3266.65	1322.81	1432.52	2071.83	1556.53	290.976	231.708	441.834	326.257	219.504	324.529	171.098	340.234	1601.66	1704.86	530.637	568.606	984.35	1127	2553.81
An11g03340	aamA	yes	D-2	AMY	17.3606	28.2349	16.012	17.6385	14.2234	17.268	463.78	570.578	137.951	398.064	599.419	868.091	59.0583	91.985	43.1676	33.901	13.3199	16.9574	14.0794	13.1138	21.9059	19.9562	14.9562	16.7573	27.7132	62.8554	18.9596	19.2626	18.7433	15.0497	14.7729	14.085	13.4413	13.0593	12.9505	13.4296	17.8909	19.2467	18.4431	19.5027	15.5117	14.6437	20.3037	18.8867	16.3739
An04g06920	agdA	yes	D-2	AGD	1519.35	3383.44	746.532	775.129	740.006	743.092	6479.43	6994.74	2822.27	4088.89	6749.75	7603.16	734.377	865.919	999.344	620.165	532.868	630.587	896.656	961.587	1075.78	547.508	417.193	330.802	2016.36	1904.35	1281.85	870.573	555.51	512.46	154.209	161.144	774.144	780.138	1165.2	792.013	268.242	218.19	772.588	823.01	1881.7	1826.92	895.798	935.28	909.221
An12g02460	agtB	yes	D-2	AGT	24.1906	37.3663	50.8203	50.6665	67.4821	78.6695	93.9564	87.0882	22.7176	38.7423	36.4432	40.2851	23.5643	29.4214	19.2306	23.6011	59.5108	47.5764	21.9807	23.3091	21.9409	24.0438	34.5362	31.6735	25.8744	30.3414	33.7566	21.1386	17.8595	21.0784	21.7674	25.5041	32.0578	18.3985	27.8592	17.7667	22.1387	25.4211	21.4165	21.8597	61.5118	70.2559	18.5898	16.1738	21.1057
An12g02450	agsC	no	D-2	AGS	21.9262	23.5941	32.0492	38.1486	48.8741	43.9867	50.0553	48.0975	14.5134	16.7443	19.5246	21.6296	22.8533	35.0088	17.7072	18.8937	30.5656	30.0809	16.7835	16.8212	19.7309	18.8769	28.15	29.2373	17.4345	18.3431	17.9066	19.6515	17.3107	18.2494	18.8526	17.8694	32.1517	16.8195	16.2113	15.9841	18.6346	18.2009	15.3754	14.4502	40.6434	31.7209	16.1465	14.9606	14.8576
An16g06990	pgaA	no	D-2	PGA	18.3472	20.7855	21.0803	26.5092	27.3991	23.0741	23.6815	27.1993	17.319	17.1349	19.426	21.3818	16.646	23.1658	18.3963	24.0451	23.3144	24.8932	20.9378	17.881	16.0758	20.4814	23.0468	21.6847	16.786	17.7699	17.5284	17.7692	17.7666	18.5853	17.5985	15.9913	20.7088	16.3199	21.6935	21.1262	17.1742	18.3152	18.2343	17.1265	16.416	16.2529	18.0932	16.5931	16.5974
An03g05530		yes	D-2	XG-EGL	121.469	82.7116	175.474	181.696	145.241	134.799	281.6	240.017	44.3777	48.4527	26.3464	46.6814	191.315	188.377	97.6928	174.517	58.9774	91.3107	58.8313	82.2458	52.851	110.753	150.665	428.968	47.9278	45.6947	50.6445	84.9312	38.8892	56.8347	90.507	82.9987	99.9006	147.122	86.8899	66.0005	47.3298	55.101	169.662	160.88	190.964	219.423	46.6673	42.3138	39.4251
An15g07760		no	E-1	MAN	20.139	25.2359	23.2356	24.4993	22.0361	22.2256	19.9045	18.9047	14.5154	15.7061	14.4177	16.2669	22.4887	30.0138	28.681	25.5035	39.1728	37.7348	19.5054	18.6274	20.3104	21.4754	22.0057	17.4565	18.4634	20.6597	15.5527	19.7915	18.9886	19.6621	18.5921	17.5323	16.4684	16.5647	20.1245	18.6688	17.2395	19.1049	12.7451	14.7326	16.2965	13.4329	18.9472	18.6601	18.9462
An07g01000	rhgF	no	E-1	RHG	23.3133	20.9603	17.983	18.8075	16.3873	17.5781	19.046	16.7607	13.9921	13.7882	13.8467	13.4833	17.3206	21.1921	15.8927	16.2589	25.525	32.0848	14.8601	12.2771	14.9889	15.2427	16.5337	15.8136	18.6793	17.2334	16.8145	17.5864	16.1508	19.3809	16.2371	15.2726	14.1546	16.0797	15.9191	13.6124	15.9874	19.5025	13.7196	12.0494	14.3776	15.4399	15.5965	13.5284	17.4927
An07g04930		no	E-1	ABN	26.6246	26.0736	26.7285	22.1553	29.1082	25.5025	26.9873	26.9459	25.3424	17.0099	22.3914	30.1551	26.1262	21.9578	24.3809	31.936	23.2428	29.9981	20.3597	20.0097	21.4296	21.9663	27.0047	24.3067	21.8483	24.583	25.9005	23.1238	22.21	27.104	27.0883	25.6118	19.4456	25.3621	25.8528	22.8045	23.9728	27.5314	20.0195	21.6517	26.1479	24.3218	23.4565	19.4167	23.0077
An06g02040		no	E-1	BGL	20.435	23.8897	24.2153	20.5997	19.301	21.1732	20.5654	23.1601	17.9116	18.2238	18.8782	18.8623	21.6157	20.6371	21.8325	21.6664	22.0906	21.4812	22.4541	20.3798	21.4914	19.0097	20.9545	18.917	22.5615	23.0339	23.4404	25.6309	20.7048	24.228	20.6167	18.5333	19.8907	20.8723	24.0681	21.2352	23.0745	26.4356	20.204	20.2232	21.7275	20.5014	21.042	21.8119	20.1397
An08g09140		no	E-1	RHA	15.2681	15.9264	16.4123	15.4637	15.977	16.2837	15.6729	15.1138	15.3055	16.3298	16.7062	16.2576	15.7445	14.4228	14.4081	16.4425	18.0516	16.0488	16.0095	14.0415	14.7233	13.9756	15.5544	15.5995	16.6245	16.942	14.6713	16.402	15.4537	16.6718	15.07	13.7436	16.5478	15.5887	19.1927	17.0333	18.5283	18.2753	14.8253	13.2054	17.1549	18.6132	14.23	15.333	15.5449
An07g00350	agdG	no	E-1	AXL	21.1326	16.384	23.1858	17.2384	17.8888	17.9298	18.5215	19.1224	14.0899	15.1139	14.7263	20.309	17.2885	23.6071	20.3243	17.241	19.9912	17.4249	18.7254	14.8111	17.9928	18.5426	18.1009	16.965	18.3871	18.8259	15.5185	16.226	18.3545	19.7502	16.2196	19.5604	18.8045	20.8425	20.8275	16.9517	17.0046	18.745	17.433	15.1574	18.489	19.4278	16.9744	16.9601	21.2167
An15g04900	eglD	yes	E-1	LPMO	137.181	128.011	113.475	127.143	102.807	118.667	105.837	138.582	58.3502	47.7158	60.8529	55.0336	102.919	126.615	97.2978	87.6641	84.215	83.3232	71.1111	69.4335	99.5133	85.5168	97.5258	93.7996	83.6406	103.142	99.3575	87.3042	99.0272	95.9028	60.0757	78.6326	89.7829	101.469	133.6	99.7517	73.697	72.295	81.5822	92.7713	113.6	78.714	78.2465	69.913	112.065
An03g00190	pelB	yes	E-1	PEL	74.6372	54.6334	46.847	43.6138	31.5258	37.5552	53.584	63.0946	31.1669	34.5109	41.8491	59.2303	48.8774	38.6016	40.2093	37.9608	54.7658	61.3748	38.4642	50.3817	56.6167	41.0721	26.391	33.6126	37.564	39.1607	49.4636	35.8652	34.9899	54.4029	53.6725	60.3362	64.9052	52.0166	74.4626	49.9351	40.1164	38.8489	45.8555	43.5463	61.4389	48.8879	26.37	30.5486	53.0267
An15g07800	agtC	no	E-2	AGT	28.3496	25.5117	15.2445	15.3532	14.9393	15.1555	15.6791	13.7861	13.3136	14.5306	11.5314	13.1542	22.3408	20.6197	12.9856	18.5164	22.6003	28.9181	12.7426	13.0116	12.2917	11.78	12.4233	13.348	13.2013	13.9642	15.0425	12.5643	13.1885	17.2912	11.6697	12.8445	11.6219	16.3008	14.5117	12.4784	74.9064	28.4984	14.1312	15.4503	19.4071	14.5403	11.0632	12.5807	13.6026
An15g07810	agsB	no	E-2	AGS	20.9051	16.0054	17.2927	17.8525	15.9281	16.0005	16.6114	16.4601	14.7501	12.8289	17.4183	17.0593	39.527	27.0008	23.6146	23.336	28.1374	28.3071	16.0735	14.7339	15.2486	19.3461	16.3319	16.9634	15.6612	18.4955	17.5282	15.0071	15.6199	14.3823	13.8339	15.8877	17.2243	15.4355	19.4221	13.8415	60.4887	38.6355	17.1099	16.1063	17.0223	17.8176	14.2523	17.1734	13.9302
An02g03260	agsD	no	E-2	AGS	15.2588	15.2066	16.4921	14.7787	14.4359	14.2058	13.8488	14.7415	15.0743	15.6132	16.9037	15.5751	15.4381	15.6011	16.1726	17.0766	15.1795	14.9924	14.9345	14.3904	16.4474	16.2627	14.1268	15.2464	14.9075	15.7622	18.1494	14.5026	14.6664	13.3903	12.2732	15.5083	16.1548	15.8386	16.8105	14.9975	17.9454	18.1556	15.4629	16.0255	14.2829	15.2443	14.3295	14.1396	16.7067
An07g09760		yes	E-2	BGL	19.1849	17.7323	18.3037	21.6831	18.5407	19.9377	17.3374	16.9411	17.728	16.0794	15.4459	15.3578	18.425	17.156	141.336	94.3865	16.521	18.3127	13.8464	15.5931	14.8912	17.7325	17.6232	19.4752	17.626	24.6402	18.6559	14.7603	17.4057	15.03	17.5983	17.9518	15.4419	17.3473	18.698	15.9204	17.2459	15.7708	14.7349	14.7676	24.9254	17.9157	15.2883	16.0001	17.236
An08g01100		yes	E-2	EXG	70.3849	108.796	91.3487	121.536	103.595	111.537	68.9846	72.1882	149.651	192.196	229.848	238.967	103.898	117.432	3384.32	2090.59	166.863	140.372	111.258	169.764	129.368	169.238	199.338	175.834	91.8212	128.038	178.747	95.3655	80.9305	83.1877	322.137	209.933	169.827	165.497	284.784	282.69	150.285	149.956	128.247	120.736	319.964	320.614	131.006	126.202	94.7955
An09g03110	amyE	no	E-2	AMY	21.509	19.649	18.0553	16.5309	19.0662	17.0809	22.0723	24.6408	15.7933	18.0059	18.4334	15.6728	22.6421	24.6192	28.4634	60.5221	19.9809	21.7881	17.3737	15.7168	17.3183	18.3442	18.9182	18.4912	19.1499	18.5804	21.8916	20.7468	16.2395	18.4664	18.702	19.1365	19.0333	15.8546	16.4776	18.2418	20.3218	21.8113	16.1832	16.8179	20.5932	17.1621	18.4575	18.0539	16.1538
An11g03200	inuA/inuB	yes	E-2	INU	23.1743	19.5657	23.4521	28.8463	26.0431	23.776	25.3355	23.0527	15.1123	15.6283	20.8478	14.5123	55.7039	46.1473	44.3639	38.8833	84.5942	78.3808	97.9089	72.1399	21.958	18.9023	23.2089	21.5407	20.9377	23.2386	20.8299	22.7875	15.9071	22.2286	17.0705	20.7165	19.5026	18.9746	28.2469	21.8155	23.0084	22.5445	18.1278	20.2666	23.061	18.9621	17.3077	19.2923	18.0515
An12g08280	inuE/inuI	yes	E-2	INX	38.3019	50.6375	50.2504	60.7742	55.5199	48.4314	48.9085	50.8055	57.9554	97.2231	132.708	248.228	4741.59	4820.84	10062.4	8077.92	4605.63	3529.77	10281.2	8240.75	39.6433	43.2251	51.3155	35.4414	44.693	67.5969	35.3206	38.1693	49.9139	38.1679	176.021	231.431	148.738	155.731	124.743	146.437	28.3686	35.8544	58.0727	118.287	326.869	337.592	128.076	118.501	130.047
An06g02460		no	E-2	?	10.7691	11.4664	12.7665	12.7257	11.6566	11.6089	11.5826	11.4342	10.8558	11.2019	12.6895	11.5502	12.3011	13.6579	12.2499	13.5503	13.2753	12.1334	11.2642	11.3386	12.4631	11.6565	11.8036	11.7721	12.1296	11.8504	11.9155	12.2957	13.0143	12.8463	12.1168	13.7101	11.5324	11.309	10.6947	11.739	12.1025	13.5715	11.17	11.1299	12.3652	9.41642	10.2006	10.8059	10.4236
An15g05370	pgaII	no	E-2	PGA	15.5893	14.6072	13.4186	14.5787	14.2069	14.6498	12.745	12.5696	15.7775	13.8021	14.9698	14.8403	18.6601	18.6689	14.2802	14.2713	14.6604	15.3003	13.6441	12.6923	12.0939	12.8208	13.9191	13.4341	14.1392	15.6654	16.3264	13.6712	13.3662	13.409	13.1224	15.5557	15.1311	15.2495	20.6186	16.1318	16.4205	15.661	12.8857	12.4961	16.9014	14.9976	13.9	13.5191	13.0378
An09g03260	pgaD	no	E-2	PGA	17.5911	22.8472	22.6527	27.1652	24.6715	20.3861	22.1418	20.5141	19.7834	16.9749	20.7924	17.6402	33.9524	39.0575	29.4087	27.1531	22.1346	23.9614	18.5817	22.6238	14.8233	16.0516	21.3037	20.1207	20.451	24.6591	16.0538	18.4753	19.9492	19.3442	19.7314	20.5535	30.0474	21.5246	25.5236	30.3414	19.9446	20.3481	18.3078	19.3212	37.0916	27.6248	18.1217	18.4205	16.8172
An02g04900	pgaB	yes	E-2	PGA	33.7311	44.6575	46.0776	30.9177	50.4034	44.5655	49.5042	59.3338	36.9928	30.8043	57.1414	73.6612	575.186	517.788	172.328	162.235	54.4701	51.2036	50.2715	37.557	21.6492	30.7993	40.9491	36.4798	42.6451	64.3118	27.1623	32.755	26.1165	30.6921	27.2257	24.3565	39.2474	33.6116	32.767	35.7348	35.3789	40.8429	25.0071	25.5584	51.8927	39.4075	33.1251	25.6008	39.9197
An08g11070	sucA/sucI	yes	E-2	SUC	23.7961	21.4157	17.6123	18.5163	21.8272	21.1459	21.8593	25.5823	24.5155	21.7873	25.7726	29.2498	1787.97	1549.45	1381.37	696.827	844.904	933.035	652.561	662.247	36.3042	60.4371	23.7789	20.6305	24.0842	25.1468	19.8041	20.5008	20.051	24.5376	36.934	46.5752	43.7031	40.8374	78.0916	52.7179	21.9082	21.9287	23.2335	29.8813	36.9734	45.6081	20.2134	22.3617	30.8679
An11g04030	pelC	no	E-2	PEL	11.7604	15.2394	14.0192	13.5612	14.6987	13.6067	14.9967	13.5661	13.0196	12.8837	12.3716	11.6767	24.2343	29.8063	20.4296	23.7148	18.816	19.0497	15.0576	13.1707	13.4543	13.8113	14.2389	14.1074	13.9866	15.0802	12.2677	12.5438	11.5	14.1426	12.4744	13.6989	12.9653	13.9176	13.8171	15.1199	14.198	14.8733	12.8611	11.6201	12.8001	14.8916	11.7967	13.3556	13.2317
An02g00610		yes	F-1	GUS	81.4068	56.7926	38.621	36.225	33.3662	32.0055	36.059	33.2501	25.7077	28.6646	27.5277	33.7219	30.5363	31.2771	27.7605	29.4217	34.8651	31.9638	44.8519	45.0675	38.5877	37.2293	40.2458	35.7183	35.8868	50.2865	43.0367	34.1933	57.3968	92.1228	53.8174	39.5598	116.045	140.125	62.3572	106.203	84.8438	105.065	46.6474	36.7102	29.5845	27.0778	45.6109	42.9521	99.1731
An09g03070	agsE	yes	F-1	AGS	694.145	730.485	424.418	437.505	468.624	414.469	595.499	603.271	97.5177	88.0651	74.4908	72.904	1612.57	852.286	512.431	564.944	444.6	586.732	213.297	124.104	200.404	177.55	313.874	706.078	89.1763	120.656	792.599	823.207	162.289	213.56	108.531	98.3549	270.312	221.085	446.267	268.535	912.228	832.451	275.621	228.317	440.174	284.382	320.159	347.944	247.939
An16g02730	abnD	yes	F-1	ABN	32.7826	41.8801	30.7174	42.4514	33.958	41.2904	60.8308	55.6776	17.2272	16.377	21.2689	21.7153	30.6718	23.3901	54.7309	33.1814	27.6866	28.8808	14.1225	14.9786	16.4548	24.0358	31.5767	47.3951	15.8703	17.602	19.8981	30.8722	20.7647	14.2785	24.4063	21.347	18.756	24.2274	16.3627	18.0047	16.8085	19.9907	18.3622	14.3859	26.9587	25.2241	16.8311	17.1937	16.1853
An09g00260	aglC	yes	F-1	AGL	1773.08	2023.02	821.921	857.341	899.375	747.854	994.17	1322.25	152.801	118.891	344.566	351.099	595.997	706.604	742.793	348.306	456.502	558.825	980.806	660.335	348.428	725.779	1499.9	502.504	203.521	415.372	105.768	378.644	587.186	502.835	1376.81	1367.81	186.223	190.365	261.63	275.806	66.7206	95.343	199.073	197.951	162.147	222.171	1921.92	1854.52	1367.1
An09g00270	aglC	yes	F-1	AGL	3520.68	3501.77	1332.29	1369.65	1005.15	868.298	1524.72	1636.79	649.729	398.905	1046.58	1168.91	1516.41	1233.56	1707.4	612.257	1020.88	1517.63	2653.2	2164.02	1486.54	1652.21	1876.57	1050.41	469.813	809.382	509.408	796.893	1352.23	1024.17	2142.21	2286.76	958.447	957.396	2058.95	1528.61	216.574	198.688	644.402	676.131	1644.09	1258.82	3725.29	2465.66	3796.1
An11g06330		no	F-2	AGL	24.7167	25.8004	29.394	25.8649	25.26	25.9077	23.2022	23.8853	19.9245	20.4736	19.2452	24.9746	25.5587	22.0663	24.7154	23.6019	22.1243	22.4456	20.6096	20.6786	21.7613	25.3199	24.2046	23.8817	29.1243	31.8213	23.0936	25.0551	21.2699	21.223	22.3412	23.5181	23.205	19.0859	26.5236	20.0275	23.3348	26.3949	18.3783	21.2985	22.1593	22.8087	21.2257	20.5228	23.2001
An07g04420	lacD	no	F-2	LAC	17.482	22.1257	23.3728	25.2708	22.5199	21.7702	21.121	21.5264	16.6858	16.4042	19.1251	17.1992	18.7064	21.1489	20.8342	22.0711	21.2154	17.9575	19.1373	20.1074	18.7703	18.6976	20.9905	19.1148	21.1886	26.6704	22.0543	18.4929	17.3476	20.4456	21.314	19.2171	18.361	15.3626	22.428	16.3714	19.4423	18.2725	15.6142	15.5938	19.4292	21.4103	18.1584	16.7627	19.8442
An12g02540		no	F-2	CO	18.1976	19.1652	17.0341	16.8827	17.8461	18.4562	18.4133	20.2413	16.3053	15.155	15.2	17.8527	17.0797	19.3876	16.2611	17.7035	17.4517	16.9539	15.4258	16.2509	18.1014	20.3905	16.6967	17.2649	19.9745	25.405	21.0235	20.3751	17.3008	18.2494	17.7521	17.0638	15.7274	18.3082	17.4432	17.0958	18.0366	17.9137	14.7045	14.1649	17.9447	19.1749	17.0818	17.0069	16.7946
An11g06320	rhgD	no	F-2	RHG	11.8559	12.1812	13.0037	14.2589	13.2131	12.5038	12.5198	12.8645	10.8836	10.5088	12.9946	12.4424	10.8989	13.8803	12.3132	13.5578	12.0785	11.3451	11.089	10.7774	11.3524	11.4291	12.6983	13.8918	13.065	14.4993	11.2438	11.4787	13.842	11.3195	11.8631	12.1195	11.5966	10.3747	12.1656	10.0575	10.982	12.0912	10.8958	10.1071	12.0541	9.69512	11.8636	11.3486	11.3941
An06g02070	rhgC	no	F-2	RHG	23.402	24.8706	25.535	29.2632	21.1724	23.7109	20.4985	17.8162	16.0971	14.3994	14.4624	16.4142	17.6218	23.3377	15.8074	18.2463	16.3651	12.9823	16.2653	18.086	17.4928	16.5792	20.285	16.503	21.0378	24.308	17.3728	18.9565	17.9912	16.9136	15.5828	16.6034	15.8439	17.7869	15.248	14.6183	15.7863	16.9686	16.0088	18.5072	14.5522	12.3385	15.2392	12.3785	20.4493
An12g04610		no	F-2	CO	30.7751	28.7552	37.2426	39.1135	38.8196	36.9707	32.0365	38.149	24.121	28.8779	21.2419	17.538	35.2239	38.5561	31.5108	42.5343	37.9229	31.1593	28.9929	27.1273	29.4941	34.7958	34.7047	32.509	32.2851	38.2671	30.8014	32.6184	26.8588	35.7603	28.5355	25.9224	31.8738	24.8642	32.0937	26.9331	26.8544	35.8461	25.4937	26.5831	25.2761	24.8102	29.5318	27.9055	30.8635
An04g02780		no	F-2	FAE	23.149	24.2926	32.162	26.2688	22.7906	25.4549	26.3391	24.1545	19.5057	17.2536	18.5093	23.7971	24.0245	23.2096	22.7597	31.1258	25.7987	25.9449	20.684	18.774	23.852	22.2039	23.5676	24.952	22.2726	25.3251	20.7348	22.2084	21.4873	23.2233	19.8878	23.4454	23.4237	20.0899	24.2575	18.6463	22.7413	26.3122	18.2737	18.1145	23.0441	19.3382	18.67	19.862	19.3923
An14g07390		no	F-2	XLN	13.0157	12.4756	12.5903	13.5195	13.0057	13.3431	12.6959	12.254	10.1216	9.59609	9.88598	11.6243	13.493	12.1254	12.2748	14.1765	12.247	10.9251	11.2155	10.6912	11.8492	12.7042	12.5353	11.8576	12.8193	12.0221	13.8284	13.2509	12.6849	15.0218	11.6138	12.6622	10.4265	10.2273	10.9685	10.2037	14.0923	13.5975	10.4061	10.3174	11.0401	11.3267	12.5712	11.5035	12.1047
An09g00880	abfD	no	F-2	ABF	20.4183	20.1676	24.4062	21.5138	20.5056	21.6042	22.2826	21.5955	12.4787	15.2048	16.0827	16.4464	20.0535	19.7469	18.761	19.3047	17.0642	16.0213	13.9756	12.4576	18.5973	16.789	19.5171	18.5329	19.8889	15.5885	20.6056	16.0889	19.5172	21.7396	18.0632	19.0706	14.8297	17.5144	17.0213	18.9703	18.1619	21.2771	13.4444	14.1617	19.2387	19.3652	16.7059	16.5201	16.5752
An06g02420	sucC	no	F-2	SUC	18.6804	19.2461	20.5882	21.4507	19.5555	20.2838	21.1108	22.4086	16.0166	15.091	15.229	16.8758	20.2929	19.8673	16.7124	17.6154	16.6846	15.0247	15.4705	13.487	16.8497	19.064	19.6875	17.8559	19.2012	18.134	17.0405	20.4665	18.345	20.8498	15.8589	14.3795	15.3051	18.8003	19.1905	15.5027	17.1205	21.2162	16.4144	15.9037	18.3179	16.9015	18.6536	16.9283	17.8316
An15g04530		no	F-2	RHA	15.0534	15.2206	16.4311	15.8856	18.0763	17.7097	15.733	16.0305	10.2838	10.8248	10.7619	9.36418	12.4099	15.0385	11.8188	14.2601	12.6098	11.3056	11.4432	10.4202	11.3566	12.1376	13.1831	13.1562	14.7698	12.7043	11.9259	12.5357	12.5027	13.9772	12.0564	13.3397	9.92437	12.7058	11.7148	10.2058	12.8248	14.6095	10.8966	10.8432	12.3379	12.3633	12.4921	11.3945	13.6088
An11g03210	inuQ	no	F-2	INX	23.9309	24.5912	31.6286	32.7617	27.4151	26.8008	29.6779	30.417	19.0188	18.9136	19.3944	17.7078	24.2637	43.4539	23.0308	24.1331	23.4347	25.269	20.4898	19.6419	22.2986	25.3653	25.3024	22.481	29.5809	23.7874	25.7376	19.6522	21.9671	28.484	21.0361	24.2541	19.6398	20.2995	21.2095	16.7484	29.1713	32.6668	18.3393	16.8949	20.619	17.5585	23.9413	20.9788	22.7407
An08g08240		no	F-2	BGL	21.8542	24.8923	28.3585	32.4844	23.1585	21.6459	26.1036	25.4637	15.4301	13.7073	18.2952	16.4589	31.7368	25.2115	27.7472	29.2143	21.3334	19.8947	20.879	19.2801	22.7852	24.7793	21.1214	22.3192	27.1665	22.5508	19.9289	21.8016	23.9679	21.9775	21.8446	22.5573	20.1116	20.361	22.2575	21.2093	29.9856	32.0024	17.3063	17.604	22.3991	22.7639	21.1965	18.5684	22.018
An11g08700	rhgE	no	F-2	RHG	27.6795	31.6386	34.359	38.5947	29.6458	30.0856	30.6066	33.5171	22.8747	20.8369	18.6794	21.4346	25.184	28.5995	27.7058	29.4305	24.7136	28.3603	23.2569	22.5248	26.7695	33.015	28.8118	26.977	29.0554	28.3696	28.5165	25.4486	27.2914	25.3208	23.3061	26.4469	21.6673	23.8117	30.205	24.2836	28.9444	30.6756	23.4659	21.8665	24.3789	24.9292	23.4815	20.5423	26.3546
An09g05350		yes	F-2	FAE	45.9661	40.5853	71.6445	58.8475	51.8962	49.8087	54.0967	54.4502	28.7054	27.1559	34.7726	26.2325	45.6344	42.0139	41.8685	42.4517	45.0912	35.5058	36.5117	31.8755	33.7219	47.7755	48.3735	35.4805	46.9922	45.7636	40.8342	36.5247	35.4601	43.9854	53.9703	47.2572	38.0924	30.0103	36.3224	27.1953	58.6826	65.0394	27.6106	29.8679	31.9786	36.6104	42.6864	38.7794	40.7978
An17g00520		yes	G-1	BGL	31.4717	30.8242	30.6735	30.8118	23.6669	27.1972	40.5287	38.044	50.9417	37.7378	21.8124	27.4537	33.7881	31.2158	53.288	54.0846	36.8273	33.4877	56.5656	62.9791	46.72	49.3951	33.1766	30.1085	40.9151	36.8974	31.9745	25.5544	82.0232	61.9842	56.9256	63.9986	35.8523	42.5639	43.4008	38.7412	85.0034	91.4591	40.8503	37.7741	42.1322	46.5554	62.4923	59.7732	49.747
An07g08950	eglC	no	G-1	EGL	17.3927	16.3961	15.8346	16.8032	17.0969	16.7727	15.3447	16.425	15.7241	14.0038	16.5885	16.2173	15.3633	16.1165	14.7355	16.124	16.3137	15.3364	14.6868	14.8446	17.9136	14.4687	16.2422	14.336	19.3038	18.5011	22.1807	14.6398	17.2108	26.3925	14.422	14.7474	13.5788	14.8799	17.6242	14.3344	16.872	16.4294	27.3016	33.7525	16.6082	15.4383	15.5274	15.2835	17.1962
An11g06540	mndA	yes	G-1	MND	55.7836	53.6136	67.8032	61.2341	41.1219	44.3492	52.4313	45.946	45.2682	36.1438	58.3491	83.4612	77.7968	93.6666	160.196	77.8611	39.1977	42.9447	72.104	74.7981	127.516	99.4642	71.6322	62.8463	91.5699	88.4945	52.9382	65.2976	152.108	381.165	126.388	132.339	119.824	103.356	72.135	118.526	26.9311	43.0719	80.8714	86.7821	158.797	128.99	94.2046	90.0959	73.8115
An03g03740	bgl4	yes	G-1	BGL	51.0928	38.3334	33.319	43.5053	32.1182	28.1086	45.6255	46.9233	352.132	236.792	311.68	300.85	106.185	79.1528	369.974	229.686	29.8331	26.8478	242.777	317.1	324.304	375.199	56.3363	52.7627	1022.56	985.96	38.293	66.8987	926.652	1196.19	346.062	540.764	189.544	193.626	66.4754	192.156	45.7309	51.9697	422.697	418.283	62.7408	77.8721	772.903	738.339	317.027
An12g01850	mndB	yes	G-1	MND	150.351	98.7274	86.5159	70.8612	83.5893	82.3006	44.0147	40.1182	310.668	368.229	251.047	364.173	87.6935	98.2886	217.489	97.7684	41.1861	31.4228	454.32	462.266	299.012	348.484	139.387	237.308	386.7	527.285	131.23	196.109	1058.53	1572.11	423.988	700.591	458.919	660.333	376.017	683.413	69.7875	100.704	500.571	458.153	251.826	359.884	523.009	593.412	613.323
An02g07590		yes	G-1	?	30.2572	33.8787	25.4201	23.9294	30.0278	31.0203	47.9152	39.8463	58.9548	65.743	47.8979	64.7101	20.0423	23.4843	21.7126	22.0414	17.8267	17.8901	38.5311	58.9952	73.8469	54.4517	26.7146	33.708	56.7325	40.8517	31.2912	57.7236	70.0135	77.6855	46.1856	53.2525	64.1893	55.0448	65.2337	60.9008	18.161	16.9072	63.0286	58.5981	34.8747	43.9238	85.2906	79.502	51.7227
An09g05880	agdE	yes	G-1	AGD	409.645	308.486	302.419	349.071	362.036	340.088	697.635	809.239	980.364	1166.15	379.216	460.158	680.447	636.7	334.819	198.744	203.652	262.013	505.055	603.449	645.741	684.143	365.73	407.52	665.962	595.169	245.108	387.962	522.948	675.823	553.663	861.706	567.149	694.081	461.537	561.338	159.815	122.037	622.909	596.206	549.805	669.564	1069.91	1103.71	769.692
An09g01190	abnA	yes	G-2	ABN	26.5547	26.0843	34.887	32.0044	30.3858	31.2933	27.69	33.9055	844.973	953.675	85.6573	34.8285	239.94	113.239	1267.47	357.985	30.6913	28.681	1512.98	1247.08	266.929	752.797	43.1097	43.5416	1032.23	723.299	29.1274	55.2968	1625.01	2216.83	239.866	564.233	263.826	468.461	52.8648	261.454	902.917	1471.24	2659.57	3065.03	57.8507	54.49	574.758	520.704	1870.75
An01g10350	lacB	yes	G-2	LAC	34.7431	27.9391	30.3783	31.4911	26.5084	32.1611	41.4145	42.9258	109.864	116.752	197.913	186.117	73.2585	61.5966	358.28	103.429	38.8446	25.9865	81.0115	87.6422	72.5144	106.522	388.721	405.467	369.774	501.6	36.8954	72.5027	171.25	229.012	466.812	621.063	102.072	173.26	86.4236	285.444	545.503	723.358	248.645	306.828	567.916	581.773	204.263	300.64	1961.39
An18g05940	galA	yes	G-2	GAL	16.9726	15.6174	16.9911	18.6288	17.96	17.5918	18.4572	16.3407	14.6141	14.6363	20.0103	26.6482	24.2862	31.6138	28.5106	22.6761	21.6514	18.8378	18.0852	24.7972	21.7474	37.0944	23.7673	21.2125	21.7123	21.6148	13.8457	17.9498	19.481	18.6908	25.045	28.9429	30.0878	21.0452	24.574	26.9542	15.8557	15.7856	26.0059	27.0327	24.6366	22.0194	18.6796	18.7986	86.0376
An01g12150	lacA	yes	G-2	LAC	72.7977	62.5735	54.3799	47.9759	50.5711	61.209	59.3923	62.5987	1498.97	1944.67	1250.35	1778.13	431.636	480.151	3903.94	1839.24	49.3147	57.2015	900.04	1082.43	1588.03	838.603	630.756	267.534	3261.81	2841.68	162.996	312.835	327.303	304.376	605.131	1054.5	454.91	558.456	751.752	1705.52	41.5557	62.4784	2211.74	2385.23	3311.57	2817.87	987.29	1045.19	3663.48
An08g10780	ghgA	yes	G-2	BXL	32.4791	27.8319	131.263	142.902	20.0241	25.982	15.5456	14.7036	436.126	532.959	1061.13	1241.35	247.209	283.561	620.822	238.118	162.735	87.8277	247.462	194.851	142.516	201.881	97.8992	99.4283	607.915	625.229	50.4239	146.216	238.814	438.324	67.957	88.9293	260.544	272.483	173.951	501.831	49.3345	81.1679	293.979	350.819	709.439	710.625	88.5015	97.4742	1335.51
An08g01710	abfC	yes	G-2	ABF	21.2277	15.8622	18.5302	20.5652	21.5284	23.8114	14.4173	13.0784	326.744	356.239	676.174	660.509	220.456	138.511	799.032	286.207	24.0181	19.9166	158.981	190.824	134.856	251.111	909.916	803.684	629.716	839.554	76.9217	96.3867	387.345	479.786	326.624	529.402	485.852	728.84	253.094	792.452	261.241	301.551	652.308	935.751	445.479	556.255	685.491	591.805	5412.64
An15g02300	abfB	yes	G-2	ABF	41.6361	26.5981	18.0212	19.8118	20.0364	30.8647	17.3666	20.2434	640.723	651.769	1397.21	2622.56	785.968	767.84	3292.97	1142.91	36.6637	33.1078	714.384	551.191	463.433	532.284	379.574	379.146	3563.87	3538.16	70.6309	143.45	1245.32	1046.07	2913.88	3080.27	277.702	493.588	196.76	1180.84	144.627	228.568	1312.67	1840.82	1994.35	1939.7	1377.83	1117.01	5170.32
An01g01320		yes	G-3	AGL	13.9556	11.8792	12.6242	13.9027	13.548	13.8287	14.6101	13.8663	16.5322	16.9292	18.6261	47.9868	14.336	15.8241	45.0844	19.4153	14.6186	12.7042	13.6511	12.8752	47.721	37.6869	13.1808	11.5522	13.6264	14.0456	13.3441	13.1707	13.86	15.0486	12.6073	14.4607	13.0791	14.5707	14.1839	14.0924	13.9588	14.1218	14.1312	14.394	24.0842	18.6412	13.4348	13.2538	18.4652
An17g00300	xarB	yes	G-3	BXL/ABF	69.3696	78.1385	58.1669	53.2049	56.6812	60.775	58.0183	62.8257	80.9537	84.1715	72.923	78.9203	77.3731	64.3716	114.898	60.2698	65.063	47.9418	77.4887	76.6326	79.0604	63.5356	80.046	66.9113	66.8259	65.4274	68.1702	62.5239	70.8024	66.9506	59.3122	62.4474	72.2414	100.578	83.8837	112.292	73.8487	50.5854	125.064	117.124	97.4087	84.8836	159.224	112.052	438.927
An01g04880	axlB	yes	G-3	AGD	43.3689	55.1156	46.6875	51.7302	50.1903	49.1283	44.4655	45.9562	109.854	107.86	106.337	82.2483	54.6235	46.6042	160.831	44.181	40.22	41.5867	103.039	110.756	61.6693	60.3556	58.7731	68.4924	72.3633	69.2339	51.2115	51.2443	125.174	80.9076	50.4854	61.3913	72.2119	129.736	119.828	160.882	49.308	45.4445	312.032	291.295	83.0709	79.985	232.783	271.326	424.676
An16g02760	afcA	yes	G-3	AFC	26.0426	25.5508	25.0379	26.7742	24.1177	19.3503	23.6918	18.1631	63.7705	77.4865	73.1913	72.5871	36.5441	44.3375	402.529	155.628	28.6754	21.3174	90.4376	102.419	123.856	66.7729	69.1502	51.6188	137.003	101.963	42.8341	44.329	107.229	111.672	89.5869	158.486	77.2827	94.1543	95.4692	169.746	28.9682	38.7924	271.08	299.561	94.9637	91.728	274.175	302.704	419.022
An01g03340	xgeA	yes	G-3	XG-EGL	43.9238	39.6292	34.7212	34.655	38.5664	40.6795	41.8856	42.2862	38.9924	42.347	33.9526	28.8843	62.2374	93.7377	59.2313	56.6578	46.6174	40.3834	31.1005	36.8764	43.9038	54.3424	49.6337	42.0551	44.5327	39.6176	38.852	36.6657	36.7877	42.8905	35.7957	47.541	35.6458	30.0415	39.0326	36.6366	51.4026	50.6477	43.0986	46.4014	46.569	41.0423	51.4547	52.262	64.5724
An04g09690	pmeB	yes	G-3	PME	17.4268	17.5874	17.0941	16.9274	20.0296	22.8887	18.3049	21.534	14.8701	14.7483	17.3307	18.4025	20.2296	21.6926	32.3682	25.0066	19.6622	15.9992	17.5967	16.3161	15.6663	18.0093	20.8046	23.4371	18.0983	18.5196	13.6199	15.6202	17.3466	16.5515	16.348	15.8599	15.059	17.5943	13.5083	14.739	18.5455	23.4622	18.1324	21.9517	15.144	19.8251	16.4097	17.5427	47.8573
An04g09700	xghA	yes	G-3	XGH	20.4318	21.7891	26.2594	26.0818	20.5547	21.8596	17.5802	19.154	14.9233	14.6401	12.3374	11.8349	24.126	22.7315	21.5148	24.2004	21.363	19.4615	20.1496	22.1918	17.4056	19.2471	20.5917	18.2757	20.9279	22.0736	22.5936	16.4079	17.342	18.4627	16.9834	16.7868	21.5725	17.5879	17.5932	16.4612	16.5127	21.8572	25.4	24.9693	18.4849	12.8354	15.3506	14.8206	30.9105
An01g11520	pgaI	yes	G-3	PGA	22.3023	24.7721	24.5037	25.372	22.0409	22.1063	24.5715	25.3643	19.9274	19.69	20.5787	20.3105	22.2822	27.6899	33.207	29.2964	22.515	17.302	22.6762	21.7205	24.8735	24.3464	32.9876	36.5057	27.2122	35.1258	26.6283	28.2049	27.774	21.1727	26.6503	24.1944	21.5973	25.9683	23.0095	21.6363	23.7477	23.0215	21.2943	24.7603	20.7475	18.6194	22.5024	22.4303	84.028
An19g00270	pelD	yes	G-3	PEL	14.3124	13.075	12.7446	13.1107	13.8629	13.5237	15.8805	15.1085	10.9826	12.0209	10.5486	12.6058	12.2123	14.9972	13.1147	12.8902	12.1154	14.1937	12.7122	11.3566	10.3179	11.5539	15.2044	12.2854	12.3885	12.0779	12.3822	13.6669	12.163	11.3668	12.0969	11.2496	11.4465	12.4198	12.608	10.948	13.708	12.8227	10.8133	10.2489	11.0488	11.0452	11.279	10.6687	12.6743
An11g06090		no	H-1	BGL	12.2836	14.3589	13.4411	15.575	12.9257	14.3271	14.7348	13.2554	12.9408	13.5767	14.3748	13.3767	14.979	12.9272	14.905	15.4219	15.8756	15.8895	14.481	16.2616	12.9734	14.5979	14.4306	13.8298	21.1664	16.5673	14.7271	15.6934	15.8591	14.6418	14.5745	15.2994	17.3932	16.6956	17.2364	13.6784	13.404	14.1556	14.1316	13.9399	16.0572	16.5407	14.5012	13.6609	14.192
An04g03170		yes	H-1	BGL	16.1175	19.7048	24.4038	23.1072	22.7588	23.7158	21.6991	21.5154	47.8734	41.3684	49.7975	58.9471	21.8345	20.6373	62.635	32.1541	21.3243	22.1942	97.8116	110.197	61.1076	83.3034	26.4604	21.5702	968.392	934.791	23.2007	24.5069	39.7837	38.0956	98.3697	46.1941	190.408	229.736	110.838	526.81	22.9184	26.351	143.8	174.563	36.435	43.7627	27.0113	29.1649	60.1428
An14g01770		yes	H-1	BGL	75.782	85.2091	90.7737	97.9955	91.289	87.1574	69.3435	75.6995	75.6988	77.193	81.0597	59.2051	79.983	107.961	159.189	95.0697	62.7495	53.4563	69.6413	78.4934	97.4131	82.6264	74.2035	84.4202	221.943	332.397	63.5364	77.5623	110.508	101.073	131.723	84.252	70.4225	65.7019	88.5389	79.6517	96.7212	92.8961	92.0644	90.7478	87.7003	94.1362	140.214	127.845	86.0323
An11g00200	bglM	yes	H-1	BGL	25.3815	20.4565	23.8103	23.813	22.2671	22.5433	21.7889	25.9814	20.7532	28.0423	40.6948	27.4973	28.7577	29.8689	401.194	215.928	21.4598	22.7799	32.2539	30.4886	31.0919	27.4201	20.5707	21.9452	988.243	768.956	28.7008	23.2325	33.2283	38.9591	52.4542	51.8913	31.8231	31.8832	40.1114	53.6669	27.3204	25.4032	112.915	82.5653	26.2614	37.1202	81.1091	93.4642	29.9176
An12g02550	faeD	yes	H-1	FAE	11.7795	12.257	11.5918	14.184	13.7449	11.8167	12.0452	12.4788	10.3836	11.8755	9.89287	11.7178	13.0821	11.408	12.6668	13.3246	12.4515	11.8384	11.7764	11.2963	12.4056	11.4559	12.2827	12.6292	105.579	159.253	12.7729	13.8197	12.8796	13.074	12.2445	14.3017	12.8172	12.2116	12.558	16.4197	13.0702	12.1673	11.8064	12.3281	11.8087	12.4553	12.3604	12.9882	13.2398
An12g10390	faeB	yes	H-1	FAE	39.8601	34.0325	34.3001	33.4794	31.818	34.2302	32.1089	29.4618	40.1228	38.0137	51.233	63.302	32.7268	39.2779	175.035	102.287	32.2296	28.8762	46.588	52.3742	104.161	112.343	51.1115	40.1879	9789.72	10592.8	74.6687	30.8047	29.5071	33.1	213.002	189.61	67.2571	63.0209	67.5224	140.552	27.1702	26.5122	31.9298	33.3304	169.667	134.916	53.1377	62.0459	67.6291
An15g04570		yes	H-2	LPMO	81.1819	76.7766	82.761	88.1667	45.6535	56.2443	36.0657	38.0618	52.5025	80.0384	149.492	101.183	82.8158	60.2583	33.2255	36.9985	111.916	138.797	104	132.228	53.8639	45.0185	45.6824	39.7925	671.995	808.788	135.743	58.8991	45.9053	40.6503	39.9512	35.8693	54.5006	51.5416	38.6908	49.1672	37.3836	51.5763	100.597	118.69	38.762	32.6953	35.0685	29.3664	53.2881
An09g03100	agtA	no	H-2	AGT	877.527	705.323	517.622	557.325	410.885	466.995	492.719	482.124	576.166	587.396	730.342	725.733	838.024	857.728	693.449	596.843	417.209	445.341	506.939	488.995	1219.59	745.054	455.759	732.208	931.819	1055.36	838.107	743.454	758.269	896.21	628.411	744.452	724.71	715.875	1206.38	843.061	283.063	239.67	580.072	534.973	704.086	619.84	796.136	930.886	1010.61
An14g04200	rhgB	yes	H-2	RHG	22.1592	19.2457	14.8352	15.8394	16.8923	18.0903	15.9514	16.1557	17.8025	22.4338	17.1079	23.8328	26.9896	24.4033	19.5205	15.6946	16.6823	16.4853	19.5835	21.572	27.5952	20.6368	16.4471	16.3917	22.6652	21.82	26.144	18.4655	16.3128	16.9046	16.18	16.2788	21.1318	20.4914	25.4494	20.1651	15.2874	15.6209	26.3302	24.016	17.1996	20.3409	15.5987	17.9073	26.4789
An16g09090		yes	H-2	?	54.3916	47.3789	37.1776	42.7103	39.7265	35.2794	43.136	46.0167	58.0469	63.3895	64.028	57.5202	38.1297	27.0414	29.2943	27.3046	53.0901	70.0378	78.0504	82.3901	77.9578	57.495	40.3931	46.71	67.0696	65.9645	56.6841	42.7736	56.0516	61.927	90.0019	91.9381	116.054	116.78	89.4693	121.665	40.3818	37.8344	78.3566	75.4632	108.699	80.1744	57.3067	58.6374	65.6365
An18g03570	bglA/bgl1	yes	H-2	BGL	1293.56	984.742	643.853	676.521	518.253	528.316	90.0019	105.602	3113.87	2391.66	4736.23	6138.75	323.781	517.282	3416.91	1679.94	134.295	127.366	6311.47	5990.18	6746.73	6581.91	3732.34	1949.83	6045.55	5436.12	3245.66	4034.33	5288.79	6238.27	11267.9	8555.28	8037.21	7787.32	7629.83	9324.87	4531.75	4736.54	6814.97	7242.02	6228.01	6162.93	10472.7	9133.89	7709.1
An16g02100		yes	H-2	EGL	301.978	266.784	325.089	349.06	285.505	325.738	249.108	266.603	604.077	568.144	423.276	480.93	375.39	379.198	312.844	262.155	355.845	326.935	492.771	606.495	438.344	433.222	273.341	356.631	444.1	404.726	334.066	346.39	532.921	433.005	532.485	343.247	731.602	784.924	447.097	706.403	251.315	244.905	571.658	495.779	378.732	637.64	378.763	453.3	471.594
An04g02700		yes	H-2	AGL	41.4897	21.343	23.0604	25.4804	30.0931	24.0972	23.4834	23.7203	45.5797	58.5499	69.8389	67.1136	15.8768	20.2778	32.7886	25.2121	21.2094	18.7546	57.4744	60.0813	49.5633	38.1403	24.2888	20.2827	75.7346	55.4936	41.4627	44.3989	60.7578	53.9787	29.9947	38.8647	49.5159	79.9559	37.1997	74.9746	15.5178	18.1509	65.6726	53.6539	36.0359	45.1257	37.7623	38.6211	42.9052
An18g04100	gp43	yes	H-2	EXG	41.0308	37.971	39.6976	38.3417	39.1956	38.9139	35.4301	33.9681	61.6566	76.3486	323.738	438.485	34.1404	41.104	90.3676	133.491	42.5039	40.7976	66.2636	65.863	82.5663	123.219	33.2882	32.3662	112.135	54.616	67.4446	58.662	396.185	449.987	64.1569	60.1493	139.489	229.231	40.1709	106.36	64.1434	80.6446	70.7352	75.4593	43.4911	40.6735	29.8337	35.3164	52.7683
An01g06120	gdbA	yes	H-2	GDB	758.249	297.198	743.208	777.779	446.981	435.482	398.467	376.541	909.632	877.087	2199.02	2934.27	425.717	462.378	848.778	515.98	458.182	425.853	1054.91	1061.22	2510.17	1269.04	501.631	458.202	2971.31	2423.28	1493.8	1190.69	2578.78	2456.53	3275.71	1576.55	2064.3	2003.28	1267.12	2040.64	651.857	522.926	1031.18	1128.54	899.424	1063.51	753.786	654.393	1771.97
An01g10930	agdB	yes	H-2	AGD	970.353	1512.63	450.87	483.94	443.293	406.912	1524.82	1777.37	3628.65	3216.2	6226.04	4195.25	326.813	337.925	1463.89	1117.57	68.1976	85.0501	2306.25	2076.98	3749.82	3131.42	790.716	511.114	4307.41	3875.39	2345.32	3240.87	5072.8	4880.43	2095.49	2307.63	2313.44	2900.18	1390.41	1824.64	848.996	937.647	2915.46	2596.15	1012.31	831.632	4620.18	4192.85	2940.85
An11g03120	xynD	yes	H-2	BXL	43.3107	36.3728	41.8736	44.4907	36.4989	42.5971	29.8233	33.0851	485.952	462.375	682.905	1015.17	34.6458	37.0484	173.873	218.026	50.0504	33.5014	529.645	654.834	381.845	428.464	65.8139	56.8769	759.289	574.803	148.907	199.614	1518.2	1578.65	576.009	840.413	235.391	513.521	124.382	317.326	184.505	162.133	545.395	557.44	36.1802	48.808	599.077	515.85	390.212
An06g00170	aglA	yes	H-2	AGL	21.9686	19.7405	18.2961	17.2194	18.9356	18.8263	20.8547	19.8564	67.4437	122.246	95.5112	260.412	22.0658	25.1374	203.643	57.3673	15.8244	16.0076	112.814	230.763	229.718	80.0669	18.5547	17.9584	114.106	91.3922	24.0788	31.0723	36.0792	22.5391	16.5567	29.5532	29.0815	29.0672	16.7884	21.8088	17.6631	17.9728	111.032	128.741	19.6802	24.688	19.8652	13.6484	64.4802
An03g05330		no	H-2	BGL	12.7087	14.4528	15.0723	12.5938	13.3311	14.6516	14.2253	12.7099	15.9578	15.852	31.7689	44.2347	13.9748	16.0065	12.6856	16.1364	17.7358	16.5831	16.4924	15.4804	14.9409	18.2146	13.3422	14.8409	31.8435	34.3278	15.3006	15.6371	15.3153	15.5694	17.6234	19.6917	16.157	26.0474	21.9243	16.2502	15.8091	15.2021	18.1669	15.6455	24.6025	19.3289	15.794	18.6404	16.3946
An02g11150	aglB	yes	H-2	AGL	93.4903	83.1184	162.672	249.163	76.515	95.7046	51.0487	46.5346	473.642	527.22	1573.53	2004.16	162.188	240.954	574.309	304.671	241.004	187.223	408.126	491.432	196.041	210.443	91.4372	54.1534	998.142	1037.1	112.359	261.77	628.787	994.83	202.245	331.975	356.568	411.615	187.68	659.448	36.3386	34.1523	492.772	480.996	297.839	397.574	518.559	454.212	248.956
An02g13240	agdC	yes	H-2	AGD	77.867	131.053	80.9446	69.9998	95.3099	105.423	53.9378	46.2589	159.111	156.758	223.498	314.138	40.8035	40.3141	102.016	38.8935	340.285	296.114	147.562	142.161	225.69	157.833	56.5797	54.2667	277.412	305.471	65.8398	127.429	224.395	152.242	114.964	130.473	184.096	245.155	123.577	185.476	38.972	34.7743	158.812	162.365	109.468	150.83	157.168	130.627	210.67
An05g02410		yes	H-2	GUS	52.2304	35.427	67.0188	45.7244	45.0715	38.689	33.2776	36.7469	166.676	193.491	351.504	428.271	29.4712	36.9893	88.7456	40.1286	24.4424	23.6257	86.7988	99.3135	96.4099	91.2906	44.1208	31.792	304.919	252.231	56.6016	115.647	369.506	286.411	150.127	126.162	179.498	202.639	57.0069	237.096	21.8139	33.4507	92.3657	77.5763	41.1075	46.3661	191.115	158.776	123.771
An14g04190	gbeA	yes	H-2	GBA	646.269	338.155	440.966	479.75	379.896	346.453	221.072	217.775	603.985	720.11	1757.75	2176.31	381.863	397	685.971	362.564	224.968	184.818	768.458	950.573	1159.87	982.033	415.939	239.764	1741.53	1594.06	490.237	848.052	1927.78	1874.56	1586.95	1083.91	1341.48	1536.66	680.4	1246.42	161.868	147.746	814.478	792.292	703.58	908.735	760.234	739.043	1484.2
An07g03100		no	H-2	?	187.141	104.472	258.071	299.56	409.391	385.746	175.687	153.909	512.837	243.416	995.281	1837.08	145.34	116.379	547.62	222.288	77.8519	79.8219	771.6	445.842	329.724	518.248	204.053	228.4	707.12	911.683	308.655	804.15	899.132	609.436	456.719	418.732	605.365	686.127	294.223	827.495	35.3494	37.3474	454.926	455.11	218.032	402.105	371.78	398.189	797.918
An08g05230		yes	I	CO	142.465	146.277	154.112	184.926	111.041	193.268	39.4782	41.7227	49.9165	124.789	162.148	215.493	40.8703	54.4744	35.3124	54.5943	88.5717	87.7341	347.532	525.717	400.179	100.262	125.608	78.3617	243.859	144.055	284.788	155.371	134.855	96.6151	49.0878	53.4519	240.402	185.014	87.9721	135.199	30.7387	29.7752	490.534	576.099	47.2262	61.8441	34.7716	41.9196	203.317
An14g02670		yes	I	CO	90.6084	75.5348	107.631	108.682	103.549	158.503	38.4804	35.4865	47.1778	86.7556	142.104	128.221	31.357	32.2788	39.1945	70.9487	46.7909	50.0612	151.274	209.57	146.343	61.7737	127.281	84.2412	118.231	81.9147	153.574	126.257	79.3056	56.6197	22.9519	22.6434	126.231	98.7366	120.812	97.0725	32.2316	32.6858	200.17	222.179	89.5728	69.0655	33.3082	26.776	172.321
An03g05380		yes	I	XG-EGL	35.5202	41.403	37.1293	36.9587	37.7533	34.9523	37.669	40.2154	30.5915	29.0399	32.1662	34.3839	48.414	40.1518	33.735	29.7362	26.2611	32.6488	97.1391	109.936	24.7223	29.2462	31.2332	35.0528	30.5054	35.5167	34.8407	34.6671	38.5179	44.0909	28.7143	26.8532	49.758	50.2822	59.703	55.2903	36.133	48.9279	58.6224	62.2582	32.9752	40.1786	30.3835	28.0698	35.1049
An10g00870	plyA	yes	I	PLY	24.7922	22.1854	22.401	21.982	19.5564	21.2196	20.0481	19.7836	21.4339	19.3748	21.4552	21.8421	21.9631	18.3614	34.2233	29.1863	19.9777	23.8083	53.6915	59.8505	23.5707	27.3696	26.2132	22.3319	28.0154	26.6893	20.8068	26.0837	61.6374	27.9749	14.53	14.7871	38.8697	48.7616	33.7332	33.3827	47.6829	59.8103	67.9823	66.4263	17.5049	16.6636	19.1914	17.5006	42.3776
An01g11670	eglA	no	I	EGL	12.0718	12.8143	12.1809	11.691	11.7198	12.6632	11.8277	11.96	12.0956	14.5658	11.9111	13.0709	11.9741	10.3957	11.8194	11.7143	12.6427	12.6027	13.5433	12.0229	13.4751	13.6355	11.9646	12.2265	15.4899	15.2836	11.7699	10.8055	14.968	24.9343	11.9613	11.3854	13.0331	12.8818	15.5286	13.192	13.332	14.7226	13.4921	12.9504	13.1773	12.8504	13.8569	12.0095	12.9069
An05g01320	man5A	no	I	MAN	24.7031	21.2199	19.0126	18.3728	18.6373	21.1622	21.5633	23.7044	26.4062	30.7414	32.9601	39.0796	18.4843	18.7707	23.8554	22.9294	26.9525	19.6531	22.7741	22.8317	25.6953	22.9814	18.7579	20.8128	21.4323	21.3247	18.6679	18.7779	25.9684	73.9793	21.9724	18.9659	24.6689	26.1614	32.0134	28.6169	23.7026	22.2573	29.1864	27.6543	28.1753	31.4696	20.5112	27.1045	19.478
An16g06590		no	I	GAL	13.9926	13.3679	13.5022	12.9373	13.5186	12.7407	13.7028	13.4631	11.6662	13.9647	13.8335	11.7141	12.943	12.9342	14.0076	17.7941	12.7623	14.379	12.39	14.8469	13.087	14.6233	14.2286	13.4271	14.1259	14.2502	15.1217	15.5824	13.3948	18.1896	15.0318	14.4525	13.4806	14.0802	13.4013	13.8307	14.0781	13.9262	14.0397	13.1771	14.3517	12.9347	15.0599	12.4585	12.8837
An02g10550	abnC	yes	I	ABN	1131.94	1428.44	1103.25	1122.18	1295.93	1158.35	32.2061	27.0039	2224.64	2180.62	1050.32	372.916	192.968	198.94	438.314	683.893	1015.3	2267.83	2596.51	2417.2	1035.99	2018.77	773.443	560.736	2243.86	1077.19	546.904	1975.31	3079.12	2690.99	679.487	2233.94	2343.28	2859.07	1826.29	2441.35	1837.75	2265.68	2482.12	2519.99	918.997	1127.15	1822.36	1949.03	658.416
An15g03550		yes	I	ABN	17.2241	20.7156	20.7049	23.3849	20.9959	23.6461	20.813	22.2767	51.5089	27.187	16.2242	17.0263	19.7908	22.9062	18.6821	19.7853	19.3301	19.5243	69.2144	63.1182	18.0642	28.9405	20.5691	19.9504	37.3869	26.3189	16.933	19.8726	731.978	227.143	77.0611	181.018	76.8493	174.243	21.8325	75.6394	75.0221	67.4361	41.9721	44.0186	16.1211	16.474	201.558	189.955	20.0383
An07g07630		yes	I	BGL	37.8865	37.8422	46.8273	41.6597	37.6993	40.0686	39.7637	36.4262	39.5527	25.5407	46.386	38.0513	34.9872	46.5217	34.5528	40.721	27.6781	22.5708	32.6044	33.9749	44.2957	60.5459	41.7377	33.6885	87.9071	82.7935	29.217	34.8103	48.7117	65.4989	53.5553	180.371	49.9914	34.1157	27.5892	83.8621	29.6781	36.1347	38.3063	36.1677	20.4635	25.0866	114.922	131.909	48.5314
An11g06080		yes	I	BGL	23.1237	19.9261	23.975	21.2681	20.7986	19.035	19.1943	19.9946	50.2501	52.4954	46.8496	60.2132	21.2446	19.6859	29.3465	28.5654	33.4561	27.5686	47.1205	51.7098	37.8341	36.9331	20.2593	21.6123	198.539	161.609	23.7637	21.2785	61.6881	102.853	34.7298	113.303	32.7741	41.7985	29.4318	47.2872	30.3098	38.4107	86.8955	77.061	26.3858	32.6355	122.734	110.574	27.6265
[truncated: 14 more columns]

## Sheet: 2B. XlnR
Additional File 2. Expression of selected CAZy genes
Additional File 2B. Expression on D-xylose in the wild type (wt) and the xlnR disruptant (∆XlnR).
The genes that had an average signal value >50 in the wild type and/or deletion mutant are highlighted in green.
UniqueID in A. niger CBS513.88	Gene	Cluster	Enzyme code	∆XlnR-A	∆XlnR-B	wt-A	wt-B	Average ∆XlnR	Average wt	ratio wt/∆XlnR	ratio ∆XlnR/wt
An15g00320	sucB	A	SUC	58.753	54.0306	35.5361	39.3105	56.3918	37.4233	0.66363	1.50686
An15g07160	pelF	A	PEL	235.312	216.763	148.017	145.09	226.037	146.553	0.648358	1.54236
An03g01050		B-1	GLN	5885.17	5839.96	1226.99	1217.65	5862.57	1222.32	0.208496	4.79626
An14g01800	aglD	B-1	AGL	655.461	656.074	958.345	1007.58	655.767	982.963	1.49895	0.667133
An01g00330	abfA	B-1	ABF	8780.96	9515.04	9203.62	9277.24	9148	9240.43	1.0101	0.989998
An03g00940	xlnC/xynA	B-1	XLN	19.3626	18.6687	337.938	332.579	19.0156	335.258	17.6307	0.0567194
An03g00960	axhA	B-1	AXH	24.3445	20.8818	399.255	383.419	22.6132	391.337	17.3057	0.0577844
An16g06800	eglB	B-1	EGL	741.462	753.332	175.372	186.571	747.397	180.971	0.242135	4.12992
An15g04550	xynA	B-1	XLN	20.7409	20.163	33.2718	35.244	20.452	34.2579	1.67504	0.597
An12g05010	axeA	B-2	AXE	13.0676	13.4646	649.145	718.029	13.2661	683.587	51.5288	0.0194066
An01g09960	xlnD/xynD	B-2	BXL	13.6374	12.8901	7014.85	6319.14	13.2638	6666.99	502.648	0.00198947
An08g01900		B-2	BXL	16.2947	16.3005	68.5351	63.3538	16.2976	65.9445	4.04628	0.247141
An11g02100		B-2	BGL	34.0496	31.401	211.886	133.671	32.7253	172.779	5.27966	0.189406
An14g05800	aguA	B-2	AGU	69.2299	59.9549	2221.28	1979.79	64.5924	2100.54	32.5199	0.0307504
An09g00120	faeA	B-2	FAE	20.6952	17.5993	1517.6	1481.32	19.1472	1499.46	78.3122	0.0127694
An08g01760		B-2	CBH	20.3158	19.5162	78.8461	73.7837	19.916	76.3149	3.83184	0.260971
An09g03300	axlA/xylS	B-2	AXL	518.085	533.933	5531.33	5370.59	526.009	5450.96	10.3629	0.0964984
An01g00780	xynB	B-2	XLN	51.7306	48.9628	2108.42	1986.04	50.3467	2047.23	40.6627	0.0245926
An01g13610	amyD	C-1	AMY	54.777	61.5475	46.9335	47.11	58.1623	47.0217	0.808458	1.23692
An18g04810	rgxC	C-1	RGX	19.3815	20.5729	13.9991	13.6249	19.9772	13.812	0.691388	1.44637
An06g00290	lacC	C-1	LAC	65.7513	54.9116	45.6502	44.5585	60.3315	45.1044	0.747609	1.3376
An11g04040	pgxA	C-2	PGX	19.5158	19.0121	18.7653	17.4635	19.264	18.1144	0.940325	1.06346
An03g06740	pgxB	C-2	PGX	19.7985	20.2444	16.8144	17.223	20.0214	17.0187	0.850025	1.17644
An02g12450	pgxC	C-2	PGX	29.9209	30.5982	39.1358	41.0943	30.2595	40.115	1.3257	0.754319
An12g07500	pgaX	C-2	PGX	13.6121	11.7384	10.7936	12.1781	12.6753	11.4858	0.906162	1.10356
An02g00140		C-2	BXL	30.0184	32.5331	25.7923	24.117	31.2757	24.9546	0.797891	1.2533
An03g06310	pmeA	C-2	PME	24.8028	26.9622	20.024	21.446	25.8825	20.735	0.80112	1.24825
An14g04370	pelA	C-2	PEL	92.223	85.7494	77.4295	74.507	88.9862	75.9682	0.853708	1.17136
An14g01130	rglA	C-2	RGL	18.0601	16.7123	13.6215	13.5485	17.3862	13.585	0.781367	1.27981
An18g05620	agdF	C-2	AGD	20.0756	22.2437	28.0037	28.6707	21.1596	28.3372	1.33921	0.746709
An09g02160	rgaeA	C-2	RGAE	19.1539	17.1197	19.2849	17.1785	18.1368	18.2317	1.00523	0.994795
An04g09360	rgaeB	C-2	RGAE	25.1874	25.7978	48.3965	42.5589	25.4926	45.4777	1.78396	0.560551
An01g14650	rgxA	C-2	RGX	32.2937	37.4803	30.6687	31.2936	34.887	30.9811	0.888042	1.12607
An01g06620		C-2	RHA	73.7282	80.7274	94.8152	91.921	77.2278	93.3681	1.209	0.827133
An12g05700		C-2	RHA	16.3658	16.8445	19.3414	17.1309	16.6052	18.2362	1.09822	0.910562
An14g02920	urhgA	C-2	URH	47.9494	55.6208	27.7739	25.1424	51.7851	26.4581	0.510922	1.95725
An07g00240		C-2	RHA	14.8718	14.4096	13.3613	14.706	14.6407	14.0337	0.958537	1.04326
An10g00290		C-2	RHA	17.1173	15.9982	15.341	16.4482	16.5578	15.8946	0.959949	1.04172
An01g14600		C-2	XLN	22.2231	21.7315	19.8707	22.0024	21.9773	20.9366	0.952645	1.04971
An03g02080	rgxA	C-2	RGX	11.9427	11.7594	10.3111	12.0794	11.851	11.1952	0.94466	1.05858
An04g09070		C-2	RHA	44.0521	49.4739	128.614	136.846	46.763	132.73	2.83836	0.352316
An02g01400	abnB	D-1	ABN	42.2508	39.186	65.0906	61.4108	40.7184	63.2507	1.55337	0.643762
An11g07660	exgD	D-1	EXG	120.532	109.221	140.574	130.474	114.876	135.524	1.17974	0.847646
An09g03070	agsE	D-1	AGS	52.9832	55.6098	41.9887	37.5774	54.2965	39.783	0.732699	1.36482
An18g04800		D-1	RHA	32.7216	35.7434	42.2522	48.1516	34.2325	45.2019	1.32044	0.757324
An15g01890		D-1	BGL	284.602	324.965	229.4	209.141	304.784	219.271	0.71943	1.38999
An13g02110		D-1	AFC	14.6617	14.2365	16.8732	15.2332	14.4491	16.0532	1.11102	0.900076
An01g01340		D-1	UGH	12.1987	12.5499	11.9079	12.5016	12.3743	12.2048	0.9863	1.01389
An14g05340	ueghB	D-1	URH	11.4766	11.9747	11.8229	10.9645	11.7257	11.3937	0.97169	1.02914
An04g06930	amyC	D-2	AMY	38.3416	35.2145	44.1266	38.3876	36.7781	41.2571	1.12179	0.891436
An03g06550	glaA	D-2	GLA	1249.9	1223.53	2894.9	2821.78	1236.72	2858.34	2.31124	0.432669
An11g03340	aamA	D-2	AMY	75.7023	65.5209	15.7634	17.4372	70.6116	16.6003	0.235093	4.25363
An04g06920	agdA	D-2	AGD	917.526	1010.98	1096.08	1089.08	964.253	1092.58	1.13308	0.882549
An12g02460	agtB	D-2	AGT	23.5581	24.2346	21.208	22.5186	23.8964	21.8633	0.914919	1.09299
An03g05530		D-2	XG-EGL	29.8855	40.6082	45.6034	44.7199	35.2468	45.1617	1.2813	0.780459
An15g04900	eglD	E-1	LPMO	140.112	148.945	66.644	70.0718	144.528	68.3579	0.472972	2.11429
An03g00190	pelB	E-1	PEL	44.4657	52.8674	35.2345	34.7626	48.6665	34.9986	0.71915	1.39053
An07g09760		E-2	BGL	18.7976	18.9684	20.5207	18.6988	18.883	19.6097	1.03849	0.96294
An08g01100		E-2	EXG	114.73	135.29	75.5457	77.5865	125.01	76.5661	0.612479	1.63271
An11g03200	inuA/inuB	E-2	INU	19.1166	21.2818	19.6476	21.5091	20.1992	20.5784	1.01877	0.981576
An12g08280	inuE/inuI	E-2	INX	73.2331	75.1666	24.0811	27.3327	74.1999	25.7069	0.346455	2.88638
An02g04900	pgaB	E-2	PGA	91.6686	100.14	38.1165	36.5105	95.9045	37.3135	0.389069	2.57024
An08g11070	sucA/sucI	E-2	SUC	21.6549	23.0131	21.0253	22.5515	22.334	21.7884	0.97557	1.02504
An02g00610		F-1	GUS	379.877	483.514	38.2383	35.5893	431.696	36.9138	0.0855089	11.6947
An04g09890	agsA	F-1	AGS	1043.54	903.94	626.095	620.394	973.739	623.245	0.640053	1.56237
An16g02730	abnD	F-1	ABN	96.087	56.6794	20.7289	21.3605	76.3832	21.0447	0.275515	3.62957
An09g00260	aglC	F-1	AGL	2096.38	2104.29	1930.54	1966.98	2100.33	1948.76	0.927834	1.07778
An09g00270	aglC	F-1	AGL	3480.84	3552.09	2427.43	2332.63	3516.47	2380.03	0.676825	1.47749
An09g05350		F-2	FAE	55.6342	48.0374	33.6438	36.1544	51.8358	34.8991	0.673262	1.48531
An17g00520		G-1	BGL	43.2751	49.9086	39.2	35.9973	46.5919	37.5987	0.80698	1.23919
An11g06540	mndA	G-1	MND	175.677	189.895	42.6519	46.1239	182.786	44.3879	0.24284	4.11793
An03g03740	bgl4	G-1	BGL	257.323	262.455	68.8631	57.6351	259.889	63.2491	0.24337	4.10898
An12g01850	mndB	G-1	MND	91.2366	100.782	226.04	245.451	96.0092	235.746	2.45545	0.407258
An02g07590		G-1	?	44.1223	51.0236	28.672	26.0539	47.573	27.3629	0.575179	1.73859
An09g05880	agdE	G-1	AGD	310.457	389.251	362.975	325.218	349.854	344.097	0.983543	1.01673
An09g01190	abnA	G-2	ABN	204.398	212.277	34.7052	40.4912	208.337	37.5982	0.180468	5.54115
An01g10350	lacB	G-2	LAC	113.654	136.321	65.5644	69.2479	124.987	67.4062	0.539304	1.85424
An18g05940	galA	G-2	GAL	15.0269	18.5507	19.0407	21.0323	16.7888	20.0365	1.19344	0.837911
An01g12150	lacA	G-2	LAC	167.112	190.048	1563.51	1620.69	178.58	1592.1	8.91534	0.112166
An08g10780	ghgA	G-2	BXL	258.687	260.333	420.366	395.944	259.51	408.155	1.57279	0.635812
An08g01710	abfC	G-2	ABF	764.084	937.107	486.209	466.003	850.596	476.106	0.559732	1.78657
An15g02300	abfB	G-2	ABF	2263.31	2523.16	1070.54	1126.34	2393.24	1098.44	0.458977	2.17876
An01g01320		G-3	AGL	15.009	14.3229	14.8043	16.6152	14.666	15.7098	1.07117	0.933557
An17g00300	xarB	G-3	BXL/ABF	59.6118	65.6744	197.474	157.538	62.6431	177.506	2.83361	0.352907
An01g04880	axlB	G-3	AGD	47.3111	39.2354	94.4553	91.9714	43.2733	93.2134	2.15406	0.464239
An16g02760	afcA	G-3	AFC	21.0378	23.2253	120.434	110.278	22.1315	115.356	5.21231	0.191854
An01g03340	xgeA	G-3	XG-EGL	46.5411	49.2836	50.838	57.3987	47.9124	54.1183	1.12953	0.885326
An04g09690	pmeB	G-3	PME	19.4594	18.2381	16.466	18.086	18.8488	17.276	0.91656	1.09104
An04g09700	xghA	G-3	XGH	21.3775	18.806	17.9843	17.9064	20.0917	17.9454	0.893171	1.11961
An01g11520	pgaI	G-3	PGA	27.5875	24.8061	28.2875	30.5954	26.1968	29.4414	1.12386	0.889794
An19g00270	pelD	G-3	PEL	12.4409	13.469	10.7412	11.2355	12.9549	10.9883	0.848197	1.17897
An04g03170		H-1	BGL	21.0354	19.4926	20.7916	22.0588	20.264	21.4252	1.05731	0.9458
An14g01770		H-1	BGL	79.4863	86.8226	82.3794	87.854	83.1544	85.1167	1.0236	0.976946
An11g00200	bglM	H-1	BGL	24.2063	23.821	25.022	24.5619	24.0136	24.7919	1.03241	0.968607
An12g02550	faeD	H-1	FAE	12.4041	11.4815	15.8201	15.6218	11.9428	15.721	1.31636	0.759673
An12g10390	faeB	H-1	FAE	29.6092	27.1741	31.5264	28.5358	28.3917	30.0311	1.05774	0.945409
An15g04570		H-2	LPMO	42.0356	42.4967	45.0851	36.9056	42.2662	40.9953	0.969933	1.031
An14g04200	rhgB	H-2	RHG	15.1598	18.1473	17.9868	17.7315	16.6535	17.8592	1.07239	0.932493
An16g09090		H-2	?	50.4153	48.206	53.7087	57.9549	49.3107	55.8318	1.13225	0.8832
An18g03570	bglA/bgl1	H-2	BGL	511.811	452.763	6380.54	6241.86	482.287	6311.2	13.086	0.0764176
An16g02100		H-2	EGL	295.67	287.165	439.241	403.783	291.417	421.512	1.44642	0.691363
An04g02700		H-2	AGL	23.9092	23.8173	28.2522	25.3414	23.8632	26.7968	1.12293	0.890524
An18g04100	gp43	H-2	EXG	33.2161	35.9976	32.9298	35.0004	34.6068	33.9651	0.981456	1.01889
An01g06120	gdbA	H-2	GDB	822.857	914.914	1099.1	1006.73	868.886	1052.91	1.2118	0.825222
An01g10930	agdB	H-2	AGD	1126.76	1327.83	563.776	533.29	1227.29	548.533	0.446944	2.23741
An11g03120	xynD	H-2	BXL	41.415	36.1772	70.8701	61.4205	38.7961	66.1453	1.70495	0.586529
An06g00170	aglA	H-2	AGL	19.2014	18.2935	20.1713	19.1006	18.7474	19.6359	1.04739	0.954752
An02g11150	aglB	H-2	AGL	53.2726	42.5429	62.2029	77.3473	47.9078	69.7751	1.45645	0.686603
An02g13240	agdC	H-2	AGD	64.3899	67.4138	68.6567	63.1088	65.9019	65.8828	0.99971	1.00029
An05g02410		H-2	GUS	36.137	39.1658	34.6671	30.1018	37.6514	32.3844	0.860111	1.16264
An14g04190	gbeA	H-2	GBA	312.646	319.03	569.467	535.83	315.838	552.648	1.74978	0.5715
An08g05230		I	LPMO	47.6545	45.3659	37.4212	39.3622	46.5102	38.3917	0.825446	1.21147
An14g02670		I	LPMO	47.8857	48.516	49.3366	55.468	48.2009	52.4023	1.08716	0.919824
An03g05380		I	XG-EGL	34.1265	36.5148	27.5949	27.5946	35.3206	27.5948	0.781264	1.27998
An10g00870	plyA	I	PLY	21.7508	23.8998	17.3245	21.6345	22.8253	19.4795	0.853418	1.17176
An02g10550	abnC	I	ABN	36.4852	37.1072	1074.15	969.454	36.7962	1021.8	27.7693	0.036011
An15g03550		I	ABN	23.194	19.52	19.6188	20.554	21.357	20.0864	0.94051	1.06325
An07g07630		I	BGL	48.4149	47.073	30.0323	28.4678	47.7439	29.25	0.612644	1.63227
An11g06080		I	BGL	20.6471	18.0462	45.8322	49.7225	19.3466	47.7774	2.46954	0.404933

## Sheet: 2C. AraR
Additional File 2. Expression of selected CAZy genes
Additional File 2C. Expression on L-arabinose in the wild type (wt) and the araR disruptant (∆AraR).
The genes that had an average signal value >50 in the wild type and/or deletion mutant are highlighted in green.
UniqueID in A. niger CBS513.88	Gene	Cluster	Enzyme code	∆AraR-A	∆AraR-B	wt-A	wt-B	wt-C	Average ∆AraR	Average wt	ratio wt/∆AraR	ratio ∆AraR/wt
An15g00320	sucB	A	SUC	50.5168	54.9755	64.418	65.6546	76.8193	52.7461	68.964	1.30747	0.764836
An15g07160	pelF	A	PEL	208.812	311.13	178.045	200.18	184.501	259.971	187.575	0.721524	1.38596
An03g01050		B-1	GLN	154.28	149.774	12435.9	10037.3	11572.7	152.027	11348.6	74.6485	0.0133961
An14g01800	aglD	B-1	AGL	22.0021	19.9827	2503.61	1640.21	1988.31	20.9924	2044.04	97.3705	0.01027
An01g00330	abfA	B-1	ABF	120.636	112.774	13531.9	13052.8	13302	116.705	13295.6	113.925	0.00877773
An03g00940	xlnC/xynA	B-1	XLN	16.2649	16.8287	981.918	228.139	160.402	16.5468	456.82	27.6077	0.0362218
An03g00960	axhA	B-1	AXH	26.6255	23.5376	1465.02	373.935	309.103	25.0815	716.019	28.5477	0.0350291
An16g06800	eglB	B-1	EGL	99.7304	155.898	1037.19	553.998	783.929	127.814	791.705	6.1942	0.161441
An15g04550	xynA	B-1	XLN	17.9203	17.941	187.22	88.62	80.689	17.9306	118.843	6.62793	0.150877
An12g05010	axeA	B-2	AXE	433.081	446.345	681.219	88.4158	137.718	439.713	302.451	0.687837	1.45383
An01g09960	xlnD/xynD	B-2	BXL	4530.91	5812.17	3812.01	2813.83	3000.18	5171.54	3208.67	0.620448	1.61174
An08g01900		B-2	BXL	58.8752	46.5407	67.9878	32.1657	32.1925	52.7079	44.1153	0.836977	1.19478
An11g02100		B-2	BGL	239.469	284.787	202.17	92.8352	100.825	262.128	131.943	0.503354	1.98667
An14g05800	aguA	B-2	AGU	3315.25	3183.73	2175.71	1220.22	1294.98	3249.49	1563.64	0.481194	2.07816
An09g00120	faeA	B-2	FAE	181.691	167.329	554.789	174.765	76.2794	174.51	268.611	1.53923	0.649676
An08g01760		B-2	CBH	25.4936	24.6794	32.6117	21.3497	19.6428	25.0865	24.5347	0.978006	1.02249
An09g03300	axlA/xylS	B-2	AXL	1113.28	997.669	6685.08	6817.59	6447.66	1055.47	6650.11	6.3006	0.158715
An01g00780	xynB	B-2	XLN	228.13	226.814	2148.72	1016.99	643.843	227.472	1269.85	5.58245	0.179133
An01g13610	amyD	C-1	AMY	37.6639	41.0429	45.4525	40.0043	57.8769	39.3534	47.7779	1.21407	0.823674
An18g04810	rgxC	C-1	RGX	16.1049	14.4169	16.9535	16.5465	16.69	15.2609	16.73	1.09627	0.912185
An06g00290	lacC	C-1	LAC	50.193	45.6477	69.9397	75.343	92.2652	47.9203	79.1827	1.65238	0.605187
An11g04040	pgxA	C-2	PGX	18.1045	15.4606	20.0061	18.8995	21.3734	16.7826	20.093	1.19725	0.835244
An03g06740	pgxB	C-2	PGX	45.7058	42.636	18.7034	17.1973	18.0441	44.1709	17.9816	0.407092	2.45645
An02g12450	pgxC	C-2	PGX	32.7141	33.8598	68.6299	102.119	147.067	33.2869	105.938	3.18258	0.31421
An12g07500	pgaX	C-2	PGX	34.1854	34.4137	13.9714	12.7781	13.4211	34.2996	13.3902	0.39039	2.56154
An02g00140		C-2	BXL	85.0533	70.6102	30.9244	33.1227	39.0014	77.8317	34.3495	0.44133	2.26588
An03g06310	pmeA	C-2	PME	22.908	18.6741	23.1	25.3467	21.5912	20.7911	23.346	1.12289	0.890563
An14g04370	pelA	C-2	PEL	80.7127	78.8123	90.1297	89.0712	99.0522	79.7625	92.7511	1.16284	0.859963
An14g01130	rglA	C-2	RGL	23.8789	19.4382	15.7912	15.2873	14.7662	21.6585	15.2816	0.705568	1.4173
An18g05620	agdF	C-2	AGD	36.1643	40.0543	50.6924	37.3936	39.0072	38.1093	42.3644	1.11165	0.89956
An09g02160	rgaeA	C-2	RGAE	22.5491	22.1983	21.0586	18.0651	19.9301	22.3737	19.6846	0.879809	1.13661
An04g09360	rgaeB	C-2	RGAE	54.6226	67.8289	46.1624	35.8901	38.6986	61.2257	40.2503	0.657409	1.52112
An01g14650	rgxA	C-2	RGX	25.3418	28.3897	32.5222	30.5254	34.3612	26.8657	32.4696	1.20859	0.827412
An01g06620		C-2	RHA	98.2408	139.561	90.6536	85.827	91.6973	118.901	89.3926	0.751825	1.3301
An12g05700		C-2	RHA	23.6443	27.4068	16.8421	21.124	19.9611	25.5255	19.3091	0.756462	1.32194
An14g02920	urhgA	C-2	URH	143.105	143.755	58.2029	63.9143	61.6057	143.43	61.241	0.426976	2.34205
An07g00240		C-2	RHA	14.0687	12.8757	14.8484	14.4427	14.5511	13.4722	14.6141	1.08476	0.921866
An10g00290		C-2	RHA	13.3972	14.3342	16.4872	16.2203	13.9395	13.8657	15.549	1.1214	0.891742
An01g14600		C-2	XLN	20.3564	20.1685	19.2141	19.1868	18.0258	20.2624	18.8089	0.928264	1.07728
An03g02080	rgxA	C-2	RGX	10.048	11.1773	10.9976	11.37	11.5922	10.6126	11.3199	1.06665	0.937517
An04g09070		C-2	RHA	58.3014	64.7167	60.3905	50.2872	58.4536	61.509	56.3771	0.916567	1.09103
An02g01400	abnB	D-1	ABN	65.3636	73.5574	57.5323	44.0988	48.2187	69.4605	49.9499	0.719112	1.3906
An11g07660	exgD	D-1	EXG	99.1329	95.8378	104.3	101.676	96.2715	97.4853	100.749	1.03348	0.967606
An04g09890	agsA	D-1	AGS	41.0979	30.2736	38.648	38.1145	39.1469	35.6857	38.6365	1.08269	0.923628
An18g04800		D-1	RHA	33.0713	36.9511	52.6304	43.3864	48.6533	35.0112	48.2234	1.37737	0.726021
An15g01890		D-1	BGL	268.446	261.591	171.512	189.577	188.929	265.019	183.339	0.691798	1.44551
An13g02110		D-1	AFC	14.6731	15.3698	18.6426	17.4285	17.9315	15.0214	18.0009	1.19835	0.834483
An01g01340		D-1	UGH	13.3066	12.1318	13.6173	13.4662	12.8352	12.7192	13.3062	1.04615	0.955882
An14g05340	ueghB	D-1	URH	12.0864	11.3	11.2952	11.1941	11.1738	11.6932	11.221	0.959619	1.04208
An04g06930	amyC	D-2	AMY	53.7534	47.9457	45.05	59.8162	45.8381	50.8495	50.2348	0.987911	1.01224
An03g06550	glaA	D-2	GLA	984.35	1127	5126.23	3856.94	5740.25	1055.68	4907.81	4.64897	0.215101
An11g03340	aamA	D-2	AMY	20.3037	18.8867	263.149	107.241	172.769	19.5952	181.053	9.23966	0.108229
An04g06920	agdA	D-2	AGD	895.798	935.28	815.622	1154.51	1312.02	915.539	1094.05	1.19498	0.836833
An12g02460	agtB	D-2	AGT	18.5898	16.1738	22.9293	21.3572	23.8012	17.3818	22.6959	1.30573	0.765855
An03g05530		D-2	XG-EGL	46.6673	42.3138	37.68	36.0253	36.6559	44.4906	36.7871	0.826851	1.20941
An15g04900	eglD	E-1	LPMO	78.2465	69.913	94.5204	89.1978	92.5301	74.0798	92.0828	1.24302	0.804491
An03g00190	pelB	E-1	PEL	26.37	30.5486	50.6039	45.767	45.051	28.4593	47.1406	1.65642	0.603711
An07g09760		E-2	BGL	15.2883	16.0001	18.1955	18.6104	19.2438	15.6442	18.6832	1.19426	0.837338
An08g01100		E-2	EXG	131.006	126.202	85.7086	118.5	140.458	128.604	114.889	0.893357	1.11937
An11g03200	inuA/inuB	E-2	INU	17.3077	19.2923	17.9791	20.3821	17.5642	18.3	18.6418	1.01868	0.981664
An12g08280	inuE/inuI	E-2	INX	128.076	118.501	36.2664	69.1094	78.393	123.289	61.2563	0.496852	2.01267
An02g04900	pgaB	E-2	PGA	33.1251	25.6008	62.9063	82.427	53.0853	29.3629	66.1395	2.25249	0.443954
An08g11070	sucA/sucI	E-2	SUC	20.2134	22.3617	22.1535	22.717	22.3013	21.2875	22.3906	1.05182	0.950735
An02g00610		F-1	GUS	45.6109	42.9521	36.0697	42.9972	35.1787	44.2815	38.0819	0.859995	1.1628
An09g03070	agsE	F-1	AGS	320.159	347.944	366.114	293.766	250.715	334.052	303.532	0.908637	1.10055
An16g02730	abnD	F-1	ABN	16.8311	17.1937	39.3844	33.4024	41.5236	17.0124	38.1035	2.23975	0.446478
An09g00260	aglC	F-1	AGL	1921.92	1854.52	1767.86	1661.25	2235.73	1888.22	1888.28	1.00003	0.999969
An09g00270	aglC	F-1	AGL	3725.29	2465.66	1930.17	1854.35	2332.18	3095.48	2038.9	0.65867	1.51821
An09g05350		F-2	FAE	42.6864	38.7794	41.5216	47.4751	44.3106	40.7329	44.4358	1.09091	0.916669
An17g00520		G-1	BGL	62.4923	59.7732	41.3169	39.7331	35.1385	61.1328	38.7295	0.633531	1.57845
An11g06540	mndA	G-1	MND	94.2046	90.0959	299.844	249.515	291.97	92.1502	280.443	3.04332	0.328588
An03g03740	bgl4	G-1	BGL	772.903	738.339	719.673	772.12	797.299	755.621	763.031	1.00981	0.990289
An12g01850	mndB	G-1	MND	523.009	593.412	682.155	1037.85	801.683	558.211	840.563	1.50582	0.664091
An02g07590		G-1	?	85.2906	79.502	46.7072	53.7715	55.9297	82.3963	52.1362	0.632749	1.58041
An09g05880	agdE	G-1	AGD	1069.91	1103.71	872.925	1015.84	813.77	1086.81	900.844	0.828887	1.20644
An09g01190	abnA	G-2	ABN	574.758	520.704	2172.99	969.351	803.003	547.731	1315.11	2.40102	0.416489
An01g10350	lacB	G-2	LAC	204.263	300.64	662.986	669.036	736.682	252.451	689.568	2.73149	0.366101
An18g05940	galA	G-2	GAL	18.6796	18.7986	36.6241	23.5046	30.2347	18.7391	30.1211	1.6074	0.622124
An01g12150	lacA	G-2	LAC	987.29	1045.19	6840.78	5575.79	6709.38	1016.24	6375.32	6.27344	0.159402
An08g10780	ghgA	G-2	BXL	88.5015	97.4742	2890.67	2608.86	2799.35	92.9878	2766.29	29.749	0.0336146
An08g01710	abfC	G-2	ABF	685.491	591.805	5636.56	5873.78	5168.97	638.648	5559.77	8.70553	0.11487
An15g02300	abfB	G-2	ABF	1377.83	1117.01	7689.42	7530.89	7948.22	1247.42	7722.84	6.19104	0.161524
An01g01320		G-3	AGL	13.4348	13.2538	58.774	38.9717	53.9049	13.3443	50.5502	3.78816	0.26398
An17g00300	xarB	G-3	BXL/ABF	159.224	112.052	402.656	154.659	197.121	135.638	251.479	1.85404	0.539363
An01g04880	axlB	G-3	AGD	232.783	271.326	305.546	192.462	222.473	252.054	240.16	0.952812	1.04953
An16g02760	afcA	G-3	AFC	274.175	302.704	140.928	106.846	146.545	288.439	131.44	0.455692	2.19446
An01g03340	xgeA	G-3	XG-EGL	51.4547	52.262	195.834	66.8549	69.0224	51.8583	110.571	2.13217	0.469007
An04g09690	pmeB	G-3	PME	16.4097	17.5427	61.8436	40.528	35.0676	16.9762	45.8131	2.69866	0.370554
An04g09700	xghA	G-3	XGH	15.3506	14.8206	112.62	45.1	49.0517	15.0856	68.924	4.56886	0.218873
An01g11520	pgaI	G-3	PGA	22.5024	22.4303	28.1519	27.1048	21.7161	22.4663	25.6576	1.14205	0.87562
An19g00270	pelD	G-3	PEL	11.279	10.6687	11.858	11.4704	12.0947	10.9739	11.8077	1.07599	0.929381
An04g03170		H-1	BGL	27.0113	29.1649	20.3408	22.9507	20.9263	28.0881	21.4059	0.762098	1.31217
An14g01770		H-1	BGL	140.214	127.845	90.5035	84.4778	98.7526	134.029	91.2446	0.680782	1.4689
An11g00200	bglM	H-1	BGL	81.1091	93.4642	22.1622	23.8802	24.3554	87.2867	23.4659	0.268838	3.71972
An12g02550	faeD	H-1	FAE	12.3604	12.9882	12.8766	12.8067	11.865	12.6743	12.5161	0.987516	1.01264
An12g10390	faeB	H-1	FAE	53.1377	62.0459	26.0507	23.2471	21.9636	57.5918	23.7538	0.412451	2.42453
An15g04570		H-2	LPMO	35.0685	29.3664	122.392	86.3441	51.4764	32.2174	86.7374	2.69225	0.371436
An14g04200	rhgB	H-2	RHG	15.5987	17.9073	16.7366	16.3664	15.9096	16.753	16.3375	0.975199	1.02543
An16g09090		H-2	?	57.3067	58.6374	50.6068	49.9346	44.6905	57.972	48.4106	0.835069	1.19751
An18g03570	bglA/bgl1	H-2	BGL	10472.7	9133.89	2189.53	3857.33	4109.33	9803.28	3385.4	0.345333	2.89576
An16g02100		H-2	EGL	378.763	453.3	473.947	437.346	426.017	416.031	445.77	1.07148	0.933287
An04g02700		H-2	AGL	37.7623	38.6211	29.1716	35.3057	36.3183	38.1917	33.5985	0.879735	1.13671
An18g04100	gp43	H-2	EXG	29.8337	35.3164	162.566	158.335	232.026	32.575	184.309	5.65799	0.176741
An01g06120	gdbA	H-2	GDB	753.786	654.393	633.827	764.117	808.422	704.089	735.455	1.04455	0.957352
An01g10930	agdB	H-2	AGD	4620.18	4192.85	1066.87	1563.6	1299.85	4406.51	1310.11	0.297312	3.36347
An11g03120	xynD	H-2	BXL	599.077	515.85	129.732	116.506	128.589	557.463	124.943	0.224127	4.46176
An06g00170	aglA	H-2	AGL	19.8652	13.6484	75.0555	59.1092	75.2816	16.7568	69.8154	4.16639	0.240016
An02g11150	aglB	H-2	AGL	518.559	454.212	471.063	399.286	427.084	486.385	432.478	0.889167	1.12465
An02g13240	agdC	H-2	AGD	157.168	130.627	120.034	124.613	149.256	143.898	131.301	0.912461	1.09594
An05g02410		H-2	GUS	191.115	158.776	90.4146	111.425	114.937	174.946	105.592	0.603571	1.65681
An14g04190	gbeA	H-2	GBA	760.234	739.043	476.957	668.539	570.787	749.638	572.094	0.76316	1.31034
An08g05230		I	LPMO	34.7716	41.9196	53.4295	42.2959	30.4725	38.3456	42.0659	1.09702	0.911559
An14g02670		I	LPMO	33.3082	26.776	59.487	54.9116	42.5118	30.0421	52.3035	1.74101	0.574381
An03g05380		I	XG-EGL	30.3835	28.0698	31.1259	37.2695	32.9125	29.2267	33.7693	1.15543	0.86548
An10g00870	plyA	I	PLY	19.1914	17.5006	19.9002	22.1345	20.5036	18.346	20.8461	1.13628	0.880068
An02g10550	abnC	I	ABN	1822.36	1949.03	93.5423	117.533	161.376	1885.69	124.15	0.0658381	15.1888
An15g03550		I	ABN	201.558	189.955	19.6092	19.443	19.7812	195.756	19.6111	0.100181	9.98189
An07g07630		I	BGL	114.922	131.909	42.9467	42.3336	43.2032	123.416	42.8278	0.34702	2.88168
An11g06080		I	BGL	122.734	110.574	70.0138	53.081	55.5949	116.654	59.5632	0.510596	1.95849

## Sheet: 2D. AmyR
Additional File 2. Expression of selected CAZy genes
Additional File 2D. Expression on maltose in the wild type (wt) and the amyR disruptant (∆AmyR).
The genes that had an average signal value >50 in the wild type and/or deletion mutant are highlighted in green.
UniqueID in A. niger CBS513.88	Gene	Cluster	Enzyme code	∆AmyR-A	∆AmyR-B	wt-A	wt-B	Average ∆AmyR	Average wt	ratio wt/∆AmyR	ratio ∆AmyR/wt
An15g00320	sucB	A	SUC	215.095	173.632	107.095	115.08	194.363	111.088	0.571547	1.74964
An15g07160	pelF	A	PEL	272.763	229.1	136.219	163.367	250.931	149.793	0.596947	1.67519
An03g01050		B-1	GLN	172.268	138.662	24.8003	24.4262	155.465	24.6133	0.15832	6.31632
An14g01800	aglD	B-1	AGL	28.5191	39.7991	13.6349	12.7089	34.1591	13.1719	0.385605	2.59333
An01g00330	abfA	B-1	ABF	1158.25	146.755	17.775	16.2711	652.502	17.023	0.0260889	38.3305
An03g00940	xlnC/xynA	B-1	XLN	17.1455	16.0333	21.2256	19.0577	16.5894	20.1416	1.21412	0.823639
An03g00960	axhA	B-1	AXH	20.7441	20.0216	21.7336	19.8702	20.3829	20.8019	1.02056	0.979855
An16g06800	eglB	B-1	EGL	93.0798	119.753	104.352	101.416	106.416	102.884	0.966807	1.03433
An15g04550	xynA	B-1	XLN	17.4438	17.1068	18.1836	18.572	17.2753	18.3778	1.06382	0.940007
An12g05010	axeA	B-2	AXE	13.5405	13.021	14.0482	13.7838	13.2808	13.916	1.04783	0.954351
An01g09960	xlnD/xynD	B-2	BXL	60.9864	92.6389	11.999	13.8609	76.8126	12.9299	0.168331	5.94069
An08g01900		B-2	BXL	16.2556	18.0982	15.3169	16.8846	17.1769	16.1007	0.937349	1.06684
An11g02100		B-2	BGL	47.7079	60.3088	28.2105	26.7383	54.0084	27.4744	0.508705	1.96577
An14g05800	aguA	B-2	AGU	59.3685	110.745	62.353	52.7349	85.0568	57.5439	0.676535	1.47812
An09g00120	faeA	B-2	FAE	16.5105	16.7158	20.7371	17.5243	16.6132	19.1307	1.15154	0.868403
An08g01760		B-2	CBH	20.0982	18.7094	20.0346	21.1686	19.4038	20.6016	1.06173	0.94186
An09g03300	axlA/xylS	B-2	AXL	415.731	348.295	93.9166	83.9801	382.013	88.9483	0.232841	4.29478
An01g00780	xynB	B-2	XLN	25.4191	26.1647	58.0644	54.3468	25.7919	56.2056	2.17919	0.458885
An01g13610	amyD	C-1	AMY	62.8668	42.6032	41.4739	40.5154	52.735	40.9947	0.777371	1.28639
An18g04810	rgxC	C-1	RGX	16.5985	13.7552	20.5407	19.7174	15.1768	20.129	1.3263	0.753977
An06g00290	lacC	C-1	LAC	67.9572	68.6222	47.5234	44.1877	68.2897	45.8555	0.671485	1.48924
An11g04040	pgxA	C-2	PGX	15.5059	17.5631	18.9618	17.7696	16.5345	18.3657	1.11075	0.900293
An03g06740	pgxB	C-2	PGX	24.4105	28.4827	23.0041	22.1475	26.4466	22.5758	0.853637	1.17146
An02g12450	pgxC	C-2	PGX	31.3175	30.2654	33.0976	32.5802	30.7915	32.8389	1.06649	0.937653
An12g07500	pgaX	C-2	PGX	16.9481	16.9705	13.3893	13.8399	16.9593	13.6146	0.802779	1.24567
An02g00140		C-2	BXL	31.4664	75.8504	27.2207	29.937	53.6584	28.5789	0.532607	1.87756
An03g06310	pmeA	C-2	PME	22.1856	21.1301	25.0246	25.8129	21.6578	25.4188	1.17365	0.852041
An14g04370	pelA	C-2	PEL	84.4781	100.253	87.8239	100.557	92.3656	94.1904	1.01976	0.980627
An14g01130	rglA	C-2	RGL	13.7429	15.2668	15.7575	16.1802	14.5048	15.9688	1.10093	0.908321
An18g05620	agdF	C-2	AGD	64.1499	59.8113	19.7427	19.4989	61.9806	19.6208	0.316563	3.15892
An09g02160	rgaeA	C-2	RGAE	21.3622	26.8853	15.7602	17.1198	24.1237	16.44	0.681486	1.46738
An04g09360	rgaeB	C-2	RGAE	42.9686	56.078	24.4037	23.8267	49.5233	24.1152	0.486946	2.05362
An01g14650	rgxA	C-2	RGX	27.242	28.0378	35.7594	34.53	27.6399	35.1447	1.27152	0.78646
An01g06620		C-2	RHA	174.628	201.195	71.9008	60.7369	187.912	66.3188	0.352926	2.83346
An12g05700		C-2	RHA	50.3038	90.6973	16.7951	12.8725	70.5005	14.8338	0.210407	4.75269
An14g02920	urhgA	C-2	URH	161.761	168.462	45.9736	45.2817	165.112	45.6277	0.276344	3.61867
An07g00240		C-2	RHA	14.2896	13.9601	14.0677	13.273	14.1249	13.6703	0.96782	1.03325
An10g00290		C-2	RHA	27.1506	15.693	16.7115	15.0778	21.4218	15.8947	0.741986	1.34774
An01g14600		C-2	XLN	22.0626	23.5976	20.678	21.4393	22.8301	21.0587	0.922409	1.08412
An03g02080	rgxA	C-2	RGX	10.3289	10.9271	12.17	13.0508	10.628	12.6104	1.18653	0.842797
An04g09070		C-2	RHA	77.6054	92.7786	45.8973	40.3482	85.192	43.1227	0.506183	1.97557
An02g01400	abnB	D-1	ABN	51.4202	44.4697	38.3789	43.9342	47.9449	41.1565	0.858413	1.16494
An11g07660	exgD	D-1	EXG	129.152	87.4644	148.812	130.843	108.308	139.827	1.29101	0.774586
An04g09890	agsA	D-1	AGS	35.306	36.4541	62.9754	73.8867	35.8801	68.431	1.90722	0.524324
An18g04800		D-1	RHA	43.6822	35.1227	36.0068	35.4426	39.4024	35.7247	0.906661	1.10295
An15g01890		D-1	BGL	285.096	293.383	251.21	250.303	289.24	250.756	0.866951	1.15347
An13g02110		D-1	AFC	13.5013	16.8024	12.0236	13.0709	15.1519	12.5472	0.828097	1.20759
An01g01340		D-1	UGH	13.6081	12.2933	11.4713	12.6524	12.9507	12.0619	0.931368	1.07369
An14g05340	ueghB	D-1	URH	12.1509	10.8157	12.2185	13.38	11.4833	12.7992	1.1146	0.897184
An04g06930	amyC	D-2	AMY	32.9781	31.0403	89.1129	125.83	32.0092	107.471	3.35752	0.297839
An03g06550	glaA	D-2	GLA	290.976	231.708	11381.2	11803.8	261.342	11592.5	44.3575	0.0225441
An11g03340	aamA	D-2	AMY	14.7729	14.085	463.78	570.578	14.4289	517.179	35.8432	0.0278993
An04g06920	agdA	D-2	AGD	154.209	161.144	6479.43	6994.74	157.677	6737.08	42.7272	0.0234043
An12g02460	agtB	D-2	AGT	21.7674	25.5041	93.9564	87.0882	23.6358	90.5223	3.82989	0.261104
An03g05530		D-2	XG-EGL	90.507	82.9987	281.6	240.017	86.7528	260.808	3.00634	0.33263
An15g04900	eglD	E-1	LPMO	60.0757	78.6326	105.837	138.582	69.3542	122.209	1.7621	0.567504
An03g00190	pelB	E-1	PEL	53.6725	60.3362	53.584	63.0946	57.0044	58.3393	1.02342	0.977119
An07g09760		E-2	BGL	17.5983	17.9518	17.3374	16.9411	17.775	17.1393	0.964232	1.03709
An08g01100		E-2	EXG	322.137	209.933	68.9846	72.1882	266.035	70.5864	0.265327	3.76893
An11g03200	inuA/inuB	E-2	INU	17.0705	20.7165	25.3355	23.0527	18.8935	24.1941	1.28055	0.780915
An12g08280	inuE/inuI	E-2	INX	176.021	231.431	48.9085	50.8055	203.726	49.857	0.244725	4.08621
An02g04900	pgaB	E-2	PGA	27.2257	24.3565	49.5042	59.3338	25.7911	54.419	2.10999	0.473936
An08g11070	sucA/sucI	E-2	SUC	36.934	46.5752	21.8593	25.5823	41.7546	23.7208	0.568101	1.76025
An02g00610		F-1	GUS	53.8174	39.5598	36.059	33.2501	46.6886	34.6545	0.742248	1.34726
An09g03070	agsE	F-1	AGS	108.531	98.3549	595.499	603.271	103.443	599.385	5.79435	0.172582
An16g02730	abnD	F-1	ABN	24.4063	21.347	60.8308	55.6776	22.8767	58.2542	2.54645	0.392704
An09g00260	aglC	F-1	AGL	1376.81	1367.81	994.17	1322.25	1372.31	1158.21	0.843985	1.18486
An09g00270	aglC	F-1	AGL	2142.21	2286.76	1524.72	1636.79	2214.48	1580.76	0.713826	1.4009
An09g05350		F-2	FAE	53.9703	47.2572	54.0967	54.4502	50.6137	54.2734	1.07231	0.932569
An17g00520		G-1	BGL	56.9256	63.9986	40.5287	38.044	60.4621	39.2864	0.649769	1.53901
An11g06540	mndA	G-1	MND	126.388	132.339	52.4313	45.946	129.363	49.1886	0.380236	2.62994
An03g03740	bgl4	G-1	BGL	346.062	540.764	45.6255	46.9233	443.413	46.2744	0.10436	9.58224
An12g01850	mndB	G-1	MND	423.988	700.591	44.0147	40.1182	562.29	42.0664	0.0748127	13.3667
An02g07590		G-1	?	46.1856	53.2525	47.9152	39.8463	49.719	43.8808	0.882575	1.13305
An09g05880	agdE	G-1	AGD	553.663	861.706	697.635	809.239	707.684	753.437	1.06465	0.939275
An09g01190	abnA	G-2	ABN	239.866	564.233	27.69	33.9055	402.05	30.7977	0.0766018	13.0545
An01g10350	lacB	G-2	LAC	466.812	621.063	41.4145	42.9258	543.937	42.1702	0.0775276	12.8986
An18g05940	galA	G-2	GAL	25.045	28.9429	18.4572	16.3407	26.994	17.3989	0.644549	1.55147
An01g12150	lacA	G-2	LAC	605.131	1054.5	59.3923	62.5987	829.816	60.9955	0.0735049	13.6045
An08g10780	ghgA	G-2	BXL	67.957	88.9293	15.5456	14.7036	78.4431	15.1246	0.19281	5.18646
An08g01710	abfC	G-2	ABF	326.624	529.402	14.4173	13.0784	428.013	13.7478	0.0321201	31.1331
An15g02300	abfB	G-2	ABF	2913.88	3080.27	17.3666	20.2434	2997.08	18.805	0.00627443	159.377
An01g01320		G-3	AGL	12.6073	14.4607	14.6101	13.8663	13.534	14.2382	1.05203	0.950542
An17g00300	xarB	G-3	BXL/ABF	59.3122	62.4474	58.0183	62.8257	60.8798	60.422	0.992481	1.00758
An01g04880	axlB	G-3	AGD	50.4854	61.3913	44.4655	45.9562	55.9384	45.2109	0.808226	1.23728
An16g02760	afcA	G-3	AFC	89.5869	158.486	23.6918	18.1631	124.036	20.9275	0.168721	5.92696
An01g03340	xgeA	G-3	XG-EGL	35.7957	47.541	41.8856	42.2862	41.6684	42.0859	1.01002	0.99008
An04g09690	pmeB	G-3	PME	16.348	15.8599	18.3049	21.534	16.104	19.9194	1.23693	0.808456
An04g09700	xghA	G-3	XGH	16.9834	16.7868	17.5802	19.154	16.8851	18.3671	1.08777	0.919314
An01g11520	pgaI	G-3	PGA	26.6503	24.1944	24.5715	25.3643	25.4224	24.9679	0.982123	1.0182
An19g00270	pelD	G-3	PEL	12.0969	11.2496	15.8805	15.1085	11.6733	15.4945	1.32735	0.753382
An04g03170		H-1	BGL	98.3697	46.1941	21.6991	21.5154	72.2819	21.6073	0.29893	3.34526
An14g01770		H-1	BGL	131.723	84.252	69.3435	75.6995	107.988	72.5215	0.671572	1.48904
An11g00200	bglM	H-1	BGL	52.4542	51.8913	21.7889	25.9814	52.1728	23.8852	0.457809	2.18432
An12g02550	faeD	H-1	FAE	12.2445	14.3017	12.0452	12.4788	13.2731	12.262	0.923824	1.08246
An12g10390	faeB	H-1	FAE	213.002	189.61	32.1089	29.4618	201.306	30.7854	0.152928	6.53901
An15g04570		H-2	LPMO	39.9512	35.8693	36.0657	38.0618	37.9102	37.0637	0.977671	1.02284
An14g04200	rhgB	H-2	RHG	16.18	16.2788	15.9514	16.1557	16.2294	16.0536	0.989168	1.01095
An16g09090		H-2	?	90.0019	91.9381	43.136	46.0167	90.97	44.5763	0.490011	2.04077
An18g03570	bglA/bgl1	H-2	BGL	11267.9	8555.28	90.0019	105.602	9911.59	97.8019	0.00986743	101.344
An16g02100		H-2	EGL	532.485	343.247	249.108	266.603	437.866	257.856	0.588891	1.69811
An04g02700		H-2	AGL	29.9947	38.8647	23.4834	23.7203	34.4297	23.6019	0.685509	1.45877
An18g04100	gp43	H-2	EXG	64.1569	60.1493	35.4301	33.9681	62.1531	34.6991	0.558285	1.7912
An01g06120	gdbA	H-2	GDB	3275.71	1576.55	398.467	376.541	2426.13	387.504	0.159721	6.26092
An01g10930	agdB	H-2	AGD	2095.49	2307.63	1524.82	1777.37	2201.56	1651.1	0.749967	1.33339
An11g03120	xynD	H-2	BXL	576.009	840.413	29.8233	33.0851	708.211	31.4542	0.0444135	22.5157
An06g00170	aglA	H-2	AGL	16.5567	29.5532	20.8547	19.8564	23.0549	20.3555	0.882914	1.13261
An02g11150	aglB	H-2	AGL	202.245	331.975	51.0487	46.5346	267.11	48.7916	0.182665	5.4745
An02g13240	agdC	H-2	AGD	114.964	130.473	53.9378	46.2589	122.718	50.0984	0.408238	2.44955
An05g02410		H-2	GUS	150.127	126.162	33.2776	36.7469	138.145	35.0122	0.253446	3.94561
An14g04190	gbeA	H-2	GBA	1586.95	1083.91	221.072	217.775	1335.43	219.423	0.164309	6.08609
An08g05230		I	LPMO	49.0878	53.4519	39.4782	41.7227	51.2699	40.6005	0.791898	1.26279
An14g02670		I	LPMO	22.9519	22.6434	38.4804	35.4865	22.7977	36.9834	1.62225	0.616429
An03g05380		I	XG-EGL	28.7143	26.8532	37.669	40.2154	27.7837	38.9422	1.40162	0.71346
An10g00870	plyA	I	PLY	14.53	14.7871	20.0481	19.7836	14.6586	19.9158	1.35865	0.736026
An02g10550	abnC	I	ABN	679.487	2233.94	32.2061	27.0039	1456.72	29.605	0.0203231	49.2051
An15g03550		I	ABN	77.0611	181.018	20.813	22.2767	129.039	21.5448	0.166963	5.98934
An07g07630		I	BGL	53.5553	180.371	39.7637	36.4262	116.963	38.0949	0.3257	3.07031
An11g06080		I	BGL	34.7298	113.303	19.1943	19.9946	74.0162	19.5944	0.264732	3.77741

## Sheet: 2E. GalX
Additional File 2. Expression of selected CAZy genes
Additional File 2E. Expression on D-galactose in the wild type (wt) and the galX disruptant (∆GalX).
The genes that had an average signal value >50 in the wild type and/or deletion mutant are highlighted in green.
UniqueID in A. niger CBS513.88	Gene	Cluster	Enzyme code	∆GalX-A	∆GalX-B	wt-A	wt-B	Average ∆GalX	Average wt	ratio wt/∆GalX	ratio ∆GalX/wt
An15g00320	sucB	A	SUC	46.8805	24.2438	55.2644	35.6157	35.5622	45.4401	1.27776	0.782617
An15g07160	pelF	A	PEL	110.734	123.441	151.223	101.732	117.088	126.477	1.08019	0.925761
An03g01050		B-1	GLN	815.924	1479.27	38.636	38.0263	1147.6	38.3311	0.0334012	29.939
An14g01800	aglD	B-1	AGL	46.8561	46.151	18.4288	20.4823	46.5035	19.4556	0.418368	2.39024
An01g00330	abfA	B-1	ABF	56.8012	339.07	27.6174	58.5583	197.935	43.0878	0.217686	4.59377
An03g00940	xlnC/xynA	B-1	XLN	22.8951	19.1272	18.999	18.798	21.0111	18.8985	0.89945	1.11179
An03g00960	axhA	B-1	AXH	36.3439	37.1175	28.377	30.2134	36.7307	29.2952	0.797567	1.25381
An16g06800	eglB	B-1	EGL	57.0114	60.0817	56.6221	71.3259	58.5466	63.974	1.0927	0.915163
An15g04550	xynA	B-1	XLN	14.6839	19.4876	18.2672	13.6083	17.0857	15.9377	0.932809	1.07203
An12g05010	axeA	B-2	AXE	16.5989	16.165	12.4237	12.5829	16.3819	12.5033	0.763238	1.31021
An01g09960	xlnD/xynD	B-2	BXL	90.2146	77.3934	11.9144	69.1264	83.804	40.5204	0.483514	2.06819
An08g01900		B-2	BXL	15.0087	12.8713	17.9148	16.7183	13.94	17.3165	1.24222	0.805013
An11g02100		B-2	BGL	64.9207	82.0838	34.0918	36.5659	73.5022	35.3289	0.48065	2.08052
An14g05800	aguA	B-2	AGU	55.2603	68.4654	29.6699	52.825	61.8628	41.2474	0.666757	1.4998
An09g00120	faeA	B-2	FAE	14.3844	11.0781	18.7454	16.3399	12.7313	17.5427	1.37792	0.725733
An08g01760		B-2	CBH	20.2819	22.3722	20.2707	19.7906	21.3271	20.0306	0.939212	1.06472
An09g03300	axlA/xylS	B-2	AXL	754.919	538.968	211.763	131.975	646.943	171.869	0.265663	3.76417
An01g00780	xynB	B-2	XLN	70.9669	76.7424	71.6232	62.1559	73.8546	66.8896	0.905692	1.10413
An01g13610	amyD	C-1	AMY	26.5876	34.5061	45.9122	32.8307	30.5469	39.3715	1.28889	0.775863
An18g04810	rgxC	C-1	RGX	16.7398	14.3196	15.8496	15.4483	15.5297	15.649	1.00768	0.99238
An06g00290	lacC	C-1	LAC	73.9862	73.9834	47.7188	47.2298	73.9848	47.4743	0.641676	1.55842
An11g04040	pgxA	C-2	PGX	16.7407	17.2335	16.1635	17.8782	16.9871	17.0209	1.00199	0.998017
An03g06740	pgxB	C-2	PGX	25.1684	18.6326	20.4382	22.5173	21.9005	21.4778	0.980696	1.01968
An02g12450	pgxC	C-2	PGX	41.768	30.7301	29.8944	31.5795	36.2491	30.7369	0.847937	1.17933
An12g07500	pgaX	C-2	PGX	16.2433	13.6769	12.5838	12.4525	14.9601	12.5182	0.836769	1.19507
An02g00140		C-2	BXL	55.5001	54.7609	31.2112	38.3864	55.1305	34.7988	0.631208	1.58426
An03g06310	pmeA	C-2	PME	20.6125	20.5719	20.1848	23.6521	20.5922	21.9184	1.0644	0.939492
An14g04370	pelA	C-2	PEL	88.2176	90.2419	86.1633	84.9935	89.2297	85.5784	0.95908	1.04267
An14g01130	rglA	C-2	RGL	15.0751	14.285	15.7138	17.1061	14.68	16.41	1.11784	0.89458
An18g05620	agdF	C-2	AGD	46.7768	71.3916	21.6249	22.5035	59.0842	22.0642	0.373436	2.67783
An09g02160	rgaeA	C-2	RGAE	83.9486	80.7121	35.1907	34.9322	82.3303	35.0614	0.425863	2.34817
An04g09360	rgaeB	C-2	RGAE	98.7252	95.7568	55.8701	40.9318	97.241	48.401	0.497742	2.00907
An01g14650	rgxA	C-2	RGX	31.5187	32.2721	35.5318	30.5589	31.8954	33.0454	1.03605	0.9652
An01g06620		C-2	RHA	93.3375	72.5617	98.2201	90.9578	82.9496	94.5889	1.14032	0.876948
An12g05700		C-2	RHA	33.0603	31.9365	20.0758	22.2376	32.4984	21.1567	0.651007	1.53608
An14g02920	urhgA	C-2	URH	50.6311	86.2605	30.4144	36.0897	68.4458	33.2521	0.485816	2.05839
An07g00240		C-2	RHA	14.7527	15.142	15.906	14.0515	14.9474	14.9787	1.0021	0.997907
An10g00290		C-2	RHA	14.3023	14.7819	15.6548	17.671	14.5421	16.6629	1.14584	0.872722
An01g14600		C-2	XLN	28.0936	25.0516	27.3309	22.0371	26.5726	24.684	0.928926	1.07651
An03g02080	rgxA	C-2	RGX	9.64133	9.64789	11.2558	10.7185	9.64461	10.9871	1.1392	0.877809
An04g09070		C-2	RHA	50.5783	60.7025	51.1505	46.3088	55.6404	48.7296	0.875795	1.14182
An02g01400	abnB	D-1	ABN	60.2311	52.0824	67.1533	55.6502	56.1568	61.4018	1.0934	0.914579
An11g07660	exgD	D-1	EXG	115.714	134.5	178.594	136.661	125.107	157.627	1.25994	0.793686
An04g09890	agsA	D-1	AGS	62.3367	66.9336	170.918	98.6445	64.6352	134.781	2.08526	0.479556
An18g04800		D-1	RHA	71.5921	71.8118	42.2871	34.6785	71.702	38.4828	0.536705	1.86322
An15g01890		D-1	BGL	277.135	304.22	469.968	245.141	290.677	357.554	1.23007	0.81296
An13g02110		D-1	AFC	27.6358	29.5976	15.8491	16.4211	28.6167	16.1351	0.563835	1.77357
An01g01340		D-1	UGH	12.7531	12.5077	13.7071	12.3498	12.6304	13.0285	1.03152	0.969447
An14g05340	ueghB	D-1	URH	11.8047	12.3871	11.8168	11.3903	12.0959	11.6035	0.959296	1.04243
An04g06930	amyC	D-2	AMY	202.143	276.058	47.8574	29.3299	239.101	38.5936	0.161412	6.19534
An03g06550	glaA	D-2	GLA	11928.3	13136.8	1322.81	1432.52	12532.5	1377.67	0.109927	9.09691
An11g03340	aamA	D-2	AMY	599.419	868.091	18.9596	19.2626	733.755	19.1111	0.0260456	38.3941
An04g06920	agdA	D-2	AGD	6749.75	7603.16	1281.85	870.573	7176.46	1076.21	0.149964	6.66827
An12g02460	agtB	D-2	AGT	36.4432	40.2851	33.7566	21.1386	38.3642	27.4476	0.715449	1.39772
An03g05530		D-2	XG-EGL	26.3464	46.6814	50.6445	84.9312	36.5139	67.7879	1.8565	0.538649
An15g04900	eglD	E-1	LPMO	60.8529	55.0336	99.3575	87.3042	57.9432	93.3308	1.61073	0.620837
An03g00190	pelB	E-1	PEL	41.8491	59.2303	49.4636	35.8652	50.5397	42.6644	0.844176	1.18459
An07g09760		E-2	BGL	15.4459	15.3578	18.6559	14.7603	15.4018	16.7081	1.08481	0.921817
An08g01100		E-2	EXG	229.848	238.967	178.747	95.3655	234.407	137.056	0.584692	1.7103
An11g03200	inuA/inuB	E-2	INU	20.8478	14.5123	20.8299	22.7875	17.6801	21.8087	1.23352	0.810686
An12g08280	inuE/inuI	E-2	INX	132.708	248.228	35.3206	38.1693	190.468	36.7449	0.192919	5.18352
An02g04900	pgaB	E-2	PGA	57.1414	73.6612	27.1623	32.755	65.4013	29.9587	0.458075	2.18305
An08g11070	sucA/sucI	E-2	SUC	25.7726	29.2498	19.8041	20.5008	27.5112	20.1525	0.732519	1.36515
An02g00610		F-1	GUS	27.5277	33.7219	43.0367	34.1933	30.6248	38.615	1.2609	0.793081
An09g03070	agsE	F-1	AGS	74.4908	72.904	792.599	823.207	73.6974	807.903	10.9624	0.0912206
An16g02730	abnD	F-1	ABN	21.2689	21.7153	19.8981	30.8722	21.4921	25.3852	1.18114	0.84664
An09g00260	aglC	F-1	AGL	344.566	351.099	105.768	378.644	347.833	242.206	0.696329	1.4361
An09g00270	aglC	F-1	AGL	1046.58	1168.91	509.408	796.893	1107.74	653.15	0.589623	1.696
An09g05350		F-2	FAE	34.7726	26.2325	40.8342	36.5247	30.5025	38.6794	1.26807	0.788597
An17g00520		G-1	BGL	21.8124	27.4537	31.9745	25.5544	24.6331	28.7645	1.16772	0.856372
An11g06540	mndA	G-1	MND	58.3491	83.4612	52.9382	65.2976	70.9051	59.1179	0.833761	1.19939
An03g03740	bgl4	G-1	BGL	311.68	300.85	38.293	66.8987	306.265	52.5958	0.171733	5.82299
An12g01850	mndB	G-1	MND	251.047	364.173	131.23	196.109	307.61	163.67	0.532069	1.87946
An02g07590		G-1	?	47.8979	64.7101	31.2912	57.7236	56.304	44.5074	0.790484	1.26505
An09g05880	agdE	G-1	AGD	379.216	460.158	245.108	387.962	419.687	316.535	0.754216	1.32588
An09g01190	abnA	G-2	ABN	85.6573	34.8285	29.1274	55.2968	60.2429	42.2121	0.700698	1.42715
An01g10350	lacB	G-2	LAC	197.913	186.117	36.8954	72.5027	192.015	54.6991	0.284869	3.51039
An18g05940	galA	G-2	GAL	20.0103	26.6482	13.8457	17.9498	23.3293	15.8978	0.68145	1.46746
An01g12150	lacA	G-2	LAC	1250.35	1778.13	162.996	312.835	1514.24	237.916	0.157119	6.36461
An08g10780	ghgA	G-2	BXL	1061.13	1241.35	50.4239	146.216	1151.24	98.3202	0.0854037	11.7091
An08g01710	abfC	G-2	ABF	676.174	660.509	76.9217	96.3867	668.342	86.6542	0.129655	7.71275
An15g02300	abfB	G-2	ABF	1397.21	2622.56	70.6309	143.45	2009.89	107.041	0.053257	18.7769
An01g01320		G-3	AGL	18.6261	47.9868	13.3441	13.1707	33.3065	13.2574	0.398042	2.5123
An17g00300	xarB	G-3	BXL/ABF	72.923	78.9203	68.1702	62.5239	75.9217	65.3471	0.860717	1.16182
An01g04880	axlB	G-3	AGD	106.337	82.2483	51.2115	51.2443	94.2927	51.2279	0.543286	1.84065
An16g02760	afcA	G-3	AFC	73.1913	72.5871	42.8341	44.329	72.8892	43.5815	0.597915	1.67248
An01g03340	xgeA	G-3	XG-EGL	33.9526	28.8843	38.852	36.6657	31.4185	37.7589	1.2018	0.832082
An04g09690	pmeB	G-3	PME	17.3307	18.4025	13.6199	15.6202	17.8666	14.6201	0.81829	1.22206
An04g09700	xghA	G-3	XGH	12.3374	11.8349	22.5936	16.4079	12.0861	19.5007	1.61348	0.619778
An01g11520	pgaI	G-3	PGA	20.5787	20.3105	26.6283	28.2049	20.4446	27.4166	1.34102	0.745701
An19g00270	pelD	G-3	PEL	10.5486	12.6058	12.3822	13.6669	11.5772	13.0246	1.12502	0.888874
An04g03170		H-1	BGL	49.7975	58.9471	23.2007	24.5069	54.3723	23.8538	0.438713	2.2794
An14g01770		H-1	BGL	81.0597	59.2051	63.5364	77.5623	70.1324	70.5493	1.00594	0.994091
An11g00200	bglM	H-1	BGL	40.6948	27.4973	28.7008	23.2325	34.0961	25.9666	0.761572	1.31307
An12g02550	faeD	H-1	FAE	9.89287	11.7178	12.7729	13.8197	10.8053	13.2963	1.23053	0.812657
An12g10390	faeB	H-1	FAE	51.233	63.302	74.6687	30.8047	57.2675	52.7367	0.920883	1.08591
An15g04570		H-2	LPMO	149.492	101.183	135.743	58.8991	125.338	97.3209	0.776469	1.28788
An14g04200	rhgB	H-2	RHG	17.1079	23.8328	26.144	18.4655	20.4704	22.3047	1.08961	0.91776
An16g09090		H-2	?	64.028	57.5202	56.6841	42.7736	60.7741	49.7289	0.818258	1.22211
An18g03570	bglA/bgl1	H-2	BGL	4736.23	6138.75	3245.66	4034.33	5437.49	3640	0.669426	1.49382
An16g02100		H-2	EGL	423.276	480.93	334.066	346.39	452.103	340.228	0.752545	1.32882
An04g02700		H-2	AGL	69.8389	67.1136	41.4627	44.3989	68.4762	42.9308	0.626944	1.59504
An18g04100	gp43	H-2	EXG	323.738	438.485	67.4446	58.662	381.111	63.0533	0.165446	6.04427
An01g06120	gdbA	H-2	GDB	2199.02	2934.27	1493.8	1190.69	2566.65	1342.24	0.522956	1.91221
An01g10930	agdB	H-2	AGD	6226.04	4195.25	2345.32	3240.87	5210.64	2793.09	0.536036	1.86555
An11g03120	xynD	H-2	BXL	682.905	1015.17	148.907	199.614	849.037	174.261	0.205245	4.87222
An06g00170	aglA	H-2	AGL	95.5112	260.412	24.0788	31.0723	177.961	27.5756	0.154953	6.45359
An02g11150	aglB	H-2	AGL	1573.53	2004.16	112.359	261.77	1788.84	187.064	0.104573	9.56274
An02g13240	agdC	H-2	AGD	223.498	314.138	65.8398	127.429	268.818	96.6342	0.359478	2.78181
An05g02410		H-2	GUS	351.504	428.271	56.6016	115.647	389.887	86.1243	0.220895	4.52703
An14g04190	gbeA	H-2	GBA	1757.75	2176.31	490.237	848.052	1967.03	669.145	0.34018	2.93962
An08g05230		I	LPMO	162.148	215.493	284.788	155.371	188.82	220.08	1.16555	0.857964
An14g02670		I	LPMO	142.104	128.221	153.574	126.257	135.162	139.915	1.03516	0.96603
An03g05380		I	XG-EGL	32.1662	34.3839	34.8407	34.6671	33.2751	34.7539	1.04444	0.957449
An10g00870	plyA	I	PLY	21.4552	21.8421	20.8068	26.0837	21.6486	23.4452	1.08299	0.923371
An02g10550	abnC	I	ABN	1050.32	372.916	546.904	1975.31	711.618	1261.11	1.77217	0.564281
An15g03550		I	ABN	16.2242	17.0263	16.933	19.8726	16.6253	18.4028	1.10692	0.903412
An07g07630		I	BGL	46.386	38.0513	29.217	34.8103	42.2186	32.0136	0.758282	1.31877
An11g06080		I	BGL	46.8496	60.2132	23.7637	21.2785	53.5314	22.5211	0.420708	2.37694

## Sheet: 2F. RhaR
Additional File 2. Expression of selected CAZy genes
Additional File 2F. Expression on L-rhamnose in the wild type (wt) and the rhaR disruptant (∆RhaR).
The genes that had an average signal value >50 in the wild type and/or deletion mutant are highlighted in green.
UniqueID in A. niger CBS513.88	Gene	Cluster	Enzyme code	∆RhaR-A	∆RhaR-B	wtA	wtB	Average ∆RhaR	Average wt	ratio wt/∆RhaR	ratio ∆RhaR/wt
An15g00320	sucB	A	SUC	49.4133	44.4669	122.802	77.6474	46.9401	100.224	2.13516	0.468349
An15g07160	pelF	A	PEL	103.679	101.563	207.784	218.012	102.621	212.898	2.07461	0.482019
An03g01050		B-1	GLN	176.774	367.649	121.05	55.319	272.211	88.1844	0.323955	3.08685
An14g01800	aglD	B-1	AGL	23.1615	24.761	31.7117	34.1694	23.9612	32.9406	1.37474	0.727408
An01g00330	abfA	B-1	ABF	38.8673	28.6946	60.1499	52.2241	33.7809	56.187	1.66328	0.601223
An03g00940	xlnC/xynA	B-1	XLN	15.7045	22.0375	14.8188	19.3284	18.871	17.0736	0.904752	1.10528
An03g00960	axhA	B-1	AXH	30.3832	32.0001	21.8385	19.5598	31.1917	20.6992	0.663612	1.50691
An16g06800	eglB	B-1	EGL	80.731	71.4753	88.8283	114.732	76.1032	101.78	1.3374	0.747719
An15g04550	xynA	B-1	XLN	17.5518	19.7116	16.5539	19.7519	18.6317	18.1529	0.974304	1.02637
An12g05010	axeA	B-2	AXE	15.6709	15.0764	13.1068	13.7103	15.3736	13.4086	0.872181	1.14655
An01g09960	xlnD/xynD	B-2	BXL	64.9991	68.4467	81.0052	161.147	66.7229	121.076	1.81461	0.551083
An08g01900		B-2	BXL	15.3195	15.2806	17.9661	17.281	15.3	17.6235	1.15186	0.868159
An11g02100		B-2	BGL	60.9717	63.938	49.9704	74.9006	62.4549	62.4355	0.999689	1.00031
An14g05800	aguA	B-2	AGU	80.1665	100.791	308.225	366.429	90.4787	337.327	3.72825	0.268223
An09g00120	faeA	B-2	FAE	12.9056	11.8003	16.3325	16.4402	12.353	16.3863	1.32651	0.753858
An08g01760		B-2	CBH	18.0557	16.1468	17.4698	19.5502	17.1012	18.51	1.08238	0.92389
An09g03300	axlA/xylS	B-2	AXL	136.98	179.935	175.976	67.7651	158.458	121.87	0.769103	1.30022
An01g00780	xynB	B-2	XLN	127.425	104.153	63.4338	69.7911	115.789	66.6124	0.57529	1.73825
An01g13610	amyD	C-1	AMY	26.0557	27.9817	44.879	48.7127	27.0187	46.7959	1.73198	0.577373
An18g04810	rgxC	C-1	RGX	13.5577	14.3426	319.262	157.252	13.9501	238.257	17.0792	0.0585508
An06g00290	lacC	C-1	LAC	60.8882	42.4996	1119.91	964.797	51.6939	1042.35	20.1639	0.0495935
An11g04040	pgxA	C-2	PGX	16.2476	17.1696	15.8933	16.158	16.7086	16.0256	0.959123	1.04262
An03g06740	pgxB	C-2	PGX	13.7746	14.3064	18.8822	19.6941	14.0405	19.2882	1.37376	0.727931
An02g12450	pgxC	C-2	PGX	28.8487	25.1936	32.409	30.811	27.0211	31.61	1.16982	0.854829
An12g07500	pgaX	C-2	PGX	17.3233	16.791	14.3981	11.8526	17.0572	13.1253	0.769491	1.29956
An02g00140		C-2	BXL	50.7887	46.1565	44.9893	37.9002	48.4726	41.4448	0.855014	1.16957
An03g06310	pmeA	C-2	PME	19.7052	18.1748	19.5335	20.5488	18.94	20.0412	1.05814	0.945052
An14g04370	pelA	C-2	PEL	107.821	100.453	125.606	193.911	104.137	159.759	1.53412	0.65184
An14g01130	rglA	C-2	RGL	20.0429	16.0201	15.3091	20.8415	18.0315	18.0753	1.00243	0.997577
An18g05620	agdF	C-2	AGD	38.7872	45.8509	195.488	90.9389	42.3191	143.213	3.38413	0.295497
An09g02160	rgaeA	C-2	RGAE	112.701	170.307	3518.49	2744.61	141.504	3131.55	22.1305	0.0451864
An04g09360	rgaeB	C-2	RGAE	85.562	95.6539	3679.4	3220.9	90.6079	3450.15	38.0778	0.026262
An01g14650	rgxA	C-2	RGX	34.4874	35.8907	809.17	1049.92	35.1891	929.543	26.4157	0.0378563
An01g06620		C-2	RHA	99.2495	93.6498	8004.69	9399.45	96.4496	8702.07	90.224	0.0110835
An12g05700		C-2	RHA	24.2168	19.643	2953.27	2837.45	21.9299	2895.36	132.028	0.00757416
An14g02920	urhgA	C-2	URH	158.017	130.55	6689.41	7798.81	144.283	7244.11	50.2076	0.0199173
An07g00240		C-2	RHA	12.3776	12.5577	271.964	152.245	12.4677	212.105	17.0124	0.0587806
An10g00290		C-2	RHA	17.3412	15.0036	166.214	99.3155	16.1724	132.765	8.20937	0.121812
An01g14600		C-2	XLN	19.259	23.3881	322.894	253.482	21.3235	288.188	13.515	0.0739918
An03g02080	rgxA	C-2	RGX	9.45192	10.5524	1552.8	1202.24	10.0022	1377.52	137.722	0.00726099
An04g09070		C-2	RHA	60.8347	77.7909	3421.81	2178.91	69.3128	2800.36	40.4017	0.0247514
An02g01400	abnB	D-1	ABN	92.9173	81.0086	56.379	54.894	86.9629	55.6365	0.639773	1.56306
An11g07660	exgD	D-1	EXG	129.671	126.787	136.767	75.9114	128.229	106.339	0.82929	1.20585
An04g09890	agsA	D-1	AGS	28.6435	36.0112	55.7071	40.4038	32.3273	48.0554	1.48653	0.672709
An18g04800		D-1	RHA	61.2968	63.8742	41.6892	31.5694	62.5855	36.6293	0.585268	1.70862
An15g01890		D-1	BGL	297.018	329.531	373.808	283.428	313.274	328.618	1.04898	0.953309
An13g02110		D-1	AFC	19.3256	21.3457	17.8564	16.8988	20.3356	17.3776	0.854538	1.17022
An01g01340		D-1	UGH	11.7037	13.9281	13.3128	13.3718	12.8159	13.3423	1.04107	0.960548
An14g05340	ueghB	D-1	URH	12.0458	11.4458	11.681	11.8321	11.7458	11.7565	1.00091	0.999087
An04g06930	amyC	D-2	AMY	123.942	165.191	124.953	115.199	144.566	120.076	0.830596	1.20395
An03g06550	glaA	D-2	GLA	12197.3	12921.8	2627.57	1604.56	12559.5	2116.06	0.168483	5.93533
An11g03340	aamA	D-2	AMY	137.951	398.064	21.9059	19.9562	268.007	20.9311	0.0780989	12.8043
An04g06920	agdA	D-2	AGD	2822.27	4088.89	1075.78	547.508	3455.58	811.643	0.234879	4.25751
An12g02460	agtB	D-2	AGT	22.7176	38.7423	21.9409	24.0438	30.7299	22.9923	0.748207	1.33653
An03g05530		D-2	XG-EGL	44.3777	48.4527	52.851	110.753	46.4152	81.8018	1.76239	0.567411
An15g04900	eglD	E-1	LPMO	58.3502	47.7158	99.5133	85.5168	53.033	92.5151	1.74448	0.573236
An03g00190	pelB	E-1	PEL	31.1669	34.5109	56.6167	41.0721	32.8389	48.8444	1.4874	0.672316
An07g09760		E-2	BGL	17.728	16.0794	14.8912	17.7325	16.9037	16.3118	0.964985	1.03629
An08g01100		E-2	EXG	149.651	192.196	129.368	169.238	170.924	149.303	0.873506	1.14481
An11g03200	inuA/inuB	E-2	INU	15.1123	15.6283	21.958	18.9023	15.3703	20.4302	1.3292	0.752332
An12g08280	inuE/inuI	E-2	INX	57.9554	97.2231	39.6433	43.2251	77.5893	41.4342	0.534019	1.87259
An02g04900	pgaB	E-2	PGA	36.9928	30.8043	21.6492	30.7993	33.8986	26.2243	0.77361	1.29264
An08g11070	sucA/sucI	E-2	SUC	24.5155	21.7873	36.3042	60.4371	23.1514	48.3706	2.08932	0.478625
An02g00610		F-1	GUS	25.7077	28.6646	38.5877	37.2293	27.1861	37.9085	1.39441	0.717151
An09g03070	agsE	F-1	AGS	97.5177	88.0651	200.404	177.55	92.7914	188.977	2.03658	0.491019
An16g02730	abnD	F-1	ABN	17.2272	16.377	16.4548	24.0358	16.8021	20.2453	1.20493	0.829926
An09g00260	aglC	F-1	AGL	152.801	118.891	348.428	725.779	135.846	537.103	3.95376	0.252924
An09g00270	aglC	F-1	AGL	649.729	398.905	1486.54	1652.21	524.317	1569.37	2.99318	0.334093
An09g05350		F-2	FAE	28.7054	27.1559	33.7219	47.7755	27.9307	40.7487	1.45892	0.685437
An17g00520		G-1	BGL	50.9417	37.7378	46.72	49.3951	44.3398	48.0576	1.08385	0.922639
An11g06540	mndA	G-1	MND	45.2682	36.1438	127.516	99.4642	40.706	113.49	2.78804	0.358675
An03g03740	bgl4	G-1	BGL	352.132	236.792	324.304	375.199	294.462	349.752	1.18776	0.841918
An12g01850	mndB	G-1	MND	310.668	368.229	299.012	348.484	339.449	323.748	0.953747	1.0485
An02g07590		G-1	?	58.9548	65.743	73.8469	54.4517	62.3489	64.1493	1.02888	0.971934
An09g05880	agdE	G-1	AGD	980.364	1166.15	645.741	684.143	1073.26	664.942	0.619555	1.61406
An09g01190	abnA	G-2	ABN	844.973	953.675	266.929	752.797	899.324	509.863	0.56694	1.76385
An01g10350	lacB	G-2	LAC	109.864	116.752	72.5144	106.522	113.308	89.5184	0.790047	1.26575
An18g05940	galA	G-2	GAL	14.6141	14.6363	21.7474	37.0944	14.6252	29.4209	2.01165	0.497104
An01g12150	lacA	G-2	LAC	1498.97	1944.67	1588.03	838.603	1721.82	1213.32	0.704671	1.4191
An08g10780	ghgA	G-2	BXL	436.126	532.959	142.516	201.881	484.542	172.199	0.355384	2.81386
An08g01710	abfC	G-2	ABF	326.744	356.239	134.856	251.111	341.492	192.983	0.565119	1.76954
An15g02300	abfB	G-2	ABF	640.723	651.769	463.433	532.284	646.246	497.858	0.770385	1.29805
An01g01320		G-3	AGL	16.5322	16.9292	47.721	37.6869	16.7307	42.7039	2.55242	0.391784
An17g00300	xarB	G-3	BXL/ABF	80.9537	84.1715	79.0604	63.5356	82.5626	71.298	0.863562	1.15799
An01g04880	axlB	G-3	AGD	109.854	107.86	61.6693	60.3556	108.857	61.0125	0.560482	1.78418
An16g02760	afcA	G-3	AFC	63.7705	77.4865	123.856	66.7729	70.6285	95.3146	1.34952	0.741004
An01g03340	xgeA	G-3	XG-EGL	38.9924	42.347	43.9038	54.3424	40.6697	49.1231	1.20785	0.827914
An04g09690	pmeB	G-3	PME	14.8701	14.7483	15.6663	18.0093	14.8092	16.8378	1.13698	0.879521
An04g09700	xghA	G-3	XGH	14.9233	14.6401	17.4056	19.2471	14.7817	18.3263	1.2398	0.806583
An01g11520	pgaI	G-3	PGA	19.9274	19.69	24.8735	24.3464	19.8087	24.61	1.24238	0.804905
An19g00270	pelD	G-3	PEL	10.9826	12.0209	10.3179	11.5539	11.5018	10.9359	0.950805	1.05174
An04g03170		H-1	BGL	47.8734	41.3684	61.1076	83.3034	44.6209	72.2055	1.6182	0.617971
An14g01770		H-1	BGL	75.6988	77.193	97.4131	82.6264	76.4459	90.0198	1.17756	0.849213
An11g00200	bglM	H-1	BGL	20.7532	28.0423	31.0919	27.4201	24.3978	29.256	1.19913	0.833941
An12g02550	faeD	H-1	FAE	10.3836	11.8755	12.4056	11.4559	11.1295	11.9307	1.07199	0.932846
An12g10390	faeB	H-1	FAE	40.1228	38.0137	104.161	112.343	39.0682	108.252	2.77084	0.360902
An15g04570		H-2	LPMO	52.5025	80.0384	53.8639	45.0185	66.2704	49.4412	0.746052	1.34039
An14g04200	rhgB	H-2	RHG	17.8025	22.4338	27.5952	20.6368	20.1181	24.116	1.19872	0.834224
An16g09090		H-2	?	58.0469	63.3895	77.9578	57.495	60.7182	67.7264	1.11542	0.896522
An18g03570	bglA/bgl1	H-2	BGL	3113.87	2391.66	6746.73	6581.91	2752.76	6664.32	2.42096	0.41306
An16g02100		H-2	EGL	604.077	568.144	438.344	433.222	586.111	435.783	0.743517	1.34496
An04g02700		H-2	AGL	45.5797	58.5499	49.5633	38.1403	52.0648	43.8518	0.842255	1.18729
An18g04100	gp43	H-2	EXG	61.6566	76.3486	82.5663	123.219	69.0026	102.892	1.49114	0.670629
An01g06120	gdbA	H-2	GDB	909.632	877.087	2510.17	1269.04	893.36	1889.6	2.11517	0.472776
An01g10930	agdB	H-2	AGD	3628.65	3216.2	3749.82	3131.42	3422.43	3440.62	1.00532	0.994712
An11g03120	xynD	H-2	BXL	485.952	462.375	381.845	428.464	474.164	405.155	0.854462	1.17033
An06g00170	aglA	H-2	AGL	67.4437	122.246	229.718	80.0669	94.8449	154.892	1.63311	0.612328
An02g11150	aglB	H-2	AGL	473.642	527.22	196.041	210.443	500.431	203.242	0.406135	2.46224
An02g13240	agdC	H-2	AGD	159.111	156.758	225.69	157.833	157.935	191.761	1.21418	0.823601
An05g02410		H-2	GUS	166.676	193.491	96.4099	91.2906	180.083	93.8503	0.521149	1.91884
An14g04190	gbeA	H-2	GBA	603.985	720.11	1159.87	982.033	662.047	1070.95	1.61764	0.618186
An08g05230		I	LPMO	49.9165	124.789	400.179	100.262	87.3529	250.22	2.86448	0.349104
An14g02670		I	LPMO	47.1778	86.7556	146.343	61.7737	66.9667	104.059	1.55389	0.643548
An03g05380		I	XG-EGL	30.5915	29.0399	24.7223	29.2462	29.8157	26.9843	0.905035	1.10493
An10g00870	plyA	I	PLY	21.4339	19.3748	23.5707	27.3696	20.4044	25.4701	1.24827	0.801109
An02g10550	abnC	I	ABN	2224.64	2180.62	1035.99	2018.77	2202.63	1527.38	0.693434	1.4421
An15g03550		I	ABN	51.5089	27.187	18.0642	28.9405	39.3479	23.5024	0.597297	1.67421
An07g07630		I	BGL	39.5527	25.5407	44.2957	60.5459	32.5467	52.4208	1.61063	0.620874
An11g06080		I	BGL	50.2501	52.4954	37.8341	36.9331	51.3727	37.3836	0.727693	1.37421
