# Supplementary material for: Expression-based clustering of CAZyme-encoding genes of Aspergillus niger
Source: BMC Genomics. 2017 Nov 23;18:900. doi: 10.1186/s12864-017-4164-x (PMC5701360; doi:10.1186/s12864-017-4164-x)
Supplement: Supplementary file 3 — Significantly and not significantly expressed genes encoding CAZymes in A. niger CBS513.88 in this study. (XLSX 19 kb) [file 12864_2017_4164_MOESM3_ESM.xlsx]

## Sheet: Sheet1
Additional File 3. Significantly and not significantly expressed genes encoding CAZymes in A. niger CBS513.88 in this study.
Genes are sorted according to their position in the expression profiling tree (Additional File 1).
Substrates tested are listed in Table 3. Enzymatic functions encoded by the genes are indicated, together with their corresponding CAZy family and enzyme code.
Cluster	Enzyme code	Gene	Function	CAZY family	Unique ID in A. niger CBS513.88	Significantly expressed in this study
A	EXG		exo-1,3-galactanase	GH5	An06g02060	no
A	SUC	sucB	invertase/beta-fructofuranosidase	GH32	An15g00320	yes
A	BGL		beta-glucosidase	GH3	An15g04800	no
A	GLA	glaB	glucoamylase	GH15	An12g03070	no
A	PEL	pelF	pectin lyase	PL1	An15g07160	yes
B-1	GLN		exo-1,6-galactanase	GH5	An03g01050	yes
B-1	AGL	aglD	alpha-galactosidase	GH27	An14g01800	yes
B-1	ABF	abfA	alpha-arabinofuranosidase	GH51	An01g00330	yes
B-1	XLN	xlnC/xynA	endoxylanase	GH10	An03g00940	yes
B-1	AXH	axhA	arabinoxylan arabinofuranohydrolase	GH62	An03g00960	yes
B-1	XG-EGL	eglA	xyloglucan-active endoglucanase	GH12	An14g02760	no
B-1	EGL	eglB	endoglucanase	GH5	An16g06800	yes
B-1	XLN	xynA	endoxylanase	GH11	An15g04550	yes
B-1	XG-EGL	eglC	xyloglucan-active endoglucanase	GH74	An01g01870	no
B-2	CBH		cellobiohydrolase	GH6	An12g02220	no
B-2	AXE	axeA	acetylxylan esterase	CE1	An12g05010	yes
B-2	BXL	xlnD/xynD	beta-xylosidase	GH3	An01g09960	yes
B-2	BXL		beta-xylosidase	GH43	An08g01900	yes
B-2	BGL		beta-glucosidase	GH1	An11g02100	yes
B-2	AGU	aguA	alpha-glucuronidase	GH67	An14g05800	yes
B-2	FAE	faeA	feruloyl esterase	SF7	An09g00120	yes
B-2	CBH		cellobiohydrolase	GH6	An08g01760	yes
B-2	AXL	axlA/xylS	alpha-xylosidase	GH31	An09g03300	yes
B-2	XLN	xlnB/xynB	endoxylanase	GH11	ANn01g00780	no
B-2	AFC		alpha-fucosidase	GH95	An16g00540	no
C-1	PGA	pgaE	endopolygalacturonase	GH28	An01g14670	no
C-1	AMY	amyD	alpha-amylase	GH13	An01g13610	yes
C-1	RGX	rgxC	exo-rhamnogalacturonase	GH28	An1804810	yes
C-1	LAC	lacC	beta-galactosidase	GH35	An06g00290	yes
C-2	GUS		beta-glucuronidase	GH2	An01g01260	no
C-2	PGX	pgxA	exopolygalacturonase	GH28	An11g04040	yes
C-2	PGX	pgxB	exopolygalacturonase	GH28	An03g06740	yes
C-2	PGX	pgxC	exopolygalacturonase	GH28	An02g12450	yes
C-2	PGX	pgaX	exopolygalacturonase	GH28	An12g07500	yes
C-2	BXL		beta-xylosidase	GH43	An02g00140	yes
C-2	PGA	pgaC	endopolygalacturonase	GH28	An05g02440	no
C-2	PME	pmeA	pectin methyl esterase	CE8	An02g06310	yes
C-2	PEL	pelA	pectin lyase	PL1	An14g04370	yes
C-2	RGL	rglA	rhamnogalacturonan lyase	PL4	An14g01130	yes
C-2	MND		beta-mannosidase	GH2	An01g06630	no
C-2	AGD	agdF	alpha-glucosidase	GH31	An18g05620	yes
C-2	RGAE	rgaeA	rhamnogalacturonan acetyl esterase	CE12	An09g02160	yes
C-2	LAC	lacE	beta-galactosidase	GH35	An14g05820	no
C-2	RGAE	rgaeB	rhamnogalacturonan acetyl esterase	CE12	An04g09360	yes
C-2	RGX	rgxA	exo-rhamnogalacturonase	GH28	An01g14650	yes
C-2	RHA		alpha-rhamnosidase	GH78	An01g06620	yes
C-2	RHA		alpha-rhamnosidase	GH78	An12g05700	yes
C-2	URH	urhgA	unsaturated rhamnogalacturonyl hydrolase	GH105	An14g02920	yes
C-2	RHA		alpha-rhamnosidase	GH78	An07g00240	yes
C-2	RHA		alpha-rhamnosidase	GH78	An10g00290	yes
C-2	XLN		endoxylanase	GH11	An01g14600	yes
C-2	RGX	rgxA	exo-rhamnogalacturonase	GH28	An03g02080	yes
C-2	RHA		alpha-rhamnosidase	GH78	An04g09070	yes
C-2	RGL	rglB	rhamnogalacturonan lyase	PL4	An11g00390	no
D-1	ABN	abnB	endoarabinanase	GH43	An02g01400	yes
D-1	EXG	exgD	exo-1,3-galactanase	GH5	An11g07660	yes
D-1	AGS	agsA	alpha-glucan synthase	GH13	An04g09890	yes
D-1	BGL		beta-glucosidase	GH1	An02g08600	no
D-1	RHA		alpha-rhamnosidase	GH78	An18g04800	yes
D-1	RHG	rhgA	endo-rhamnogalacturonase	GH28	An12g00950	no
D-1	LPMO		lytic polysaccharide monooxygenase	AA9	An04g08550	no
D-1	BGL		beta-glucosidase	GH3	An15g01890	yes
D-1	AFC		alpha-fucosidase	GH29	An13g02110	yes
D-1	UGH		unsaturated galacturonyl hydrolase	GH88	An01g01340	yes
D-1	URH	ueghB	unsaturated rhamnogalacturonyl hydrolase	GH105	An14g05340	yes
D-2	AGD	agdD	alpha-glucosidase	GH13	An13g03710	no
D-2	AMY	amyC	alpha-amylase	GH13	An04g06930	yes
D-2	GLA	glaA	glucoamylase	GH13	An03g06550	yes
D-2	AMY	aamA	alpha-amylase	GH13	An11g03340	yes
D-2	AGD	agdA	alpha-glucosidase	GH31	An04g06920	yes
D-2	AGT	agtB	4-alpha-glucanotransferase	GH13	An12g02460	yes
D-2	AGS	agsC	alpha-glucan synthase	GH13	An12g02450	no
D-2	PGA	pgaA	endopolygalacturonase	GH28	An16g06990	no
D-2	XG-EGL		xyloglucan-active endoglucanase	GH12	An03g05530	yes
E-1	MAN		endomannanase	GH26	An15g07760	no
E-1	RHG	rhgF	endo-rhamnogalacturonase	GH28	An07g01000	no
E-1	ABN		endoarabinanase	GH43	An07g04930	no
E-1	BGL		beta-glucosidase	GH3	An06g02040	no
E-1	RHA		alpha-rhamnosidase	GH78	An08g09140	no
E-1	AXL	agdG	alpha-xylosidase	GH31	An07g00350	no
E-1	LPMO	eglD	lytic polysaccharide monooxygenase	AA9	An15g04900	yes
E-1	PEL	pelB	pectin lyase	PL1	An03g00190	yes
E-2	AGT	agtC	alpha-glucanotranferase	GH13	An15g07800	no
E-2	AGS	agsB	alpha-glucan synthase	GH13	An15g07810	no
E-2	AGS	agsD	alpha-glucan synthase	GH13	An02g03260	no
E-2	BGL		beta-glucosidase	GH3	An07g09760	yes
E-2	EXG		exo-1,3-galactanase	GH5	An08g01100	yes
E-2	AMY	amyE	alpha-amylase	GH13	An09g03110	no
E-2	INU	inuA/inuB	endo-inulinase	GH32	An11g03200	yes
E-2	INX	inuE/inuI	exo-inulinase	GH32	An12g08280	yes
E-2	?		?	GH3	An06g02460	no
E-2	PGA	pgaII	endopolygalacturonase	GH28	An15g05370	no
E-2	PGA	pgaD	endopolygalacturonase	GH28	An09g03260	no
E-2	PGA	pgaB	endopolygalacturonase	GH28	An02g04900	yes
E-2	SUC	sucA/sucI	invertase/beta-fructofuranosidase	GH32	An08g11070	yes
E-2	PEL	pelC	pectin lyase	PL1	An11g04030	no
F-1	GUS		beta-glucuronidase	GH2	An02g00610	yes
F-1	AGS	agsE	alpha-glucan synthase	GH13	An09g03070	yes
F-1	ABN	abnD	endoarabinanase	GH43	An16g02730	yes
F-1	AGL	aglC	alpha-galactosidase	GH36	An09g00260/An09g00270	yes
F-2	AGL		alpha-galactosidase	GH27	An11g06330	no
F-2	LAC	lacD	beta-galactosidase	GH35	An07g04420	no
F-2	LPMO		lytic polysaccharide monooxygenase	AA9	An12g02540	no
F-2	RHG	rhgD	endorhamnogalacturonase	GH28	An11g06320	no
F-2	RHG	rhgC	endorhamnogalacturonase	GH28	An06g02070	no
F-2	LPMO		lytic polysaccharide monooxygenase	AA9	An12g04610	no
F-2	FAE		feruloylesterase	SF4	An04g02780	no
F-2	XLN		endoxylanase	GH11	An14g07390	no
F-2	ABF	abfD	alpha-arabinofuranosidase	GH51	An09g00880	no
F-2	SUC	sucC	invertase/beta-fructofuranosidase	GH32	An06g02420	no
F-2	RHA		alpha-rhamnosidase	GH78	An15g04530	no
F-2	INX	inuQ	exo-inulinase	GH32	An11g03210	no
F-2	BGL		beta-glucosidase	GH3	An08g08240	no
F-2	RHG	rhgE	endorhamnogalacturonase	GH28	An11g08700	no
F-2	FAE		feruloyl esterase	SF4	An09g05350	yes
G-1	BGL		beta-glucosidase	GH3	An17g00520	yes
G-1	EGL	eglC	endoglucanase	GH5	An07g08950	no
G-1	MND	mndA	beta-mannosidase	GH2	An11g06540	yes
G-1	BGL	bgl4	beta-glucosidase	GH1	An03g03740	yes
G-1	MND	mndB	beta-mannosidase	GH2	An12g01850	yes
G-1	?		?	GH3	An02g07590	yes
G-1	AGD	agdE	alpha-glucosidase	GH31	An09g05880	yes
G-2	ABN	abnA	endoarabinanase	GH43	An09g01190	yes
G-2	LAC	lacB	beta-galactosidase	GH35	An01g10350	yes
G-2	GAL	galA	endogalactanase	GH53	An18g05940	yes
G-2	LAC	lacA	beta-galactosidase	GH35	An01g12150	yes
G-2	BXL	ghgA	beta-xylosidase	GH43	An08g10780	yes
G-2	ABF	abfC	alpha-arabinofuranosidase	GH51	An08g01710	yes
G-2	ABF	abfB	alpha-arabinofuranosidase	GH54	An15g02300	yes
G-3	AGL		alpha-galactosidase	GH27	An01g01320	yes
G-3	BXL/ABF	xarB	beta-xylosidase/alpha-arabinofuranosidase	GH3	An17g00300	yes
G-3	AGD	axlB	alpha-glucosidase	GH31	An01g04880	yes
G-3	AFC	afcA	alpha-fucosidase	GH95	An16g02760	yes
G-3	XG-EGL	xgeA	xyloglucanactiveendoglucanase	GH12	An01g03340	yes
G-3	PME	pmeB	pectinmethyl esterase	CE8	An04g09690	yes
G-3	XGH	xghA	xylogalacturonase	GH28	An04g09700	yes
G-3	PGA	pgaI	endopolygalacturonase	GH28	An01g11520	yes
G-3	PEL	pelD	pectin lyase	PL1	An19g00270	yes
H-1	BGL		beta-glucosidase	GH3	An11g06090	no
H-1	BGL		beta-glucosidase	GH1	An04g03170	yes
H-1	BGL		beta-glucosidase	GH3	An14g01770	yes
H-1	BGL	bglM	beta-glucosidase	GH3	An11g00200	yes
H-1	FAE	faeC	feruloylesterase	CE1	An12g02550	yes
H-1	FAE	faeB	feruloylesterase	SF1	An12g10390	yes
H-2	LPMO		lytic polysaccharide monooxygenase	AA9	An15g04570	yes
H-2	AGT	agtA	4-alpha-glucanotransferase	GH13	An09g03100	no
H-2	RHG	rhgB	endorhamnogalacturonase	GH28	An14g04200	yes
H-2	?		?	GH3	An16g09090	yes
H-2	BGL	bglA/bgl1	beta-glucosidase	GH3	An18g03570	yes
H-2	EGL		endoglucanase	GH5	An16g02100	yes
H-2	AGL		alpha-galactosidase	GH36	An04g02700	yes
H-2	EXG	gp43	exo-1,3-galactanase	GH5	An18g04100	yes
H-2	GDB	gdbA	glycogen debranching enzyme	GH13	An01g06120	yes
H-2	AGD	agdB	alpha-glucosidase	GH31	An01g10930	yes
H-2	BXL	xynD	beta-xylosidase	GH43	An11g03120	yes
H-2	AGL	aglA	alpha-galactosidase	GH27	An06g00170	yes
H-2	BGL		beta-glucosidase	GH3	An03g05330	no
H-2	AGL	aglB	alpha-galactosidase	GH27	An02g11150	yes
H-2	AGD	agdC	alpha-glucosidase	GH13	An02g13240	yes
H-2	GUS		beta-glucuronidase	GH2	An05g02410	yes
H-2	GBA	gbeA	glycogen debranching enzyme	GH13	An14g04190	yes
H-2	?		?	CE1	An07g03100	no
I	LPMO		lytic polysaccharide monooxygenase	AA9	An08g05230	yes
I	LPMO		lytic polysaccharide monooxygenase	AA9	An14g02670	yes
I	XG-EGL		xyloglucan-active endoglucanase	GH12	An03g05380	yes
I	PLY	plyA	pectate lyase	PL1	An10g00870	yes
I	EGL	eglA	endoglucanase	GH5	An01g11670	no
I	MAN	man5A	endomannanase	GH5	An05g01320	no
I	GAL		endogalactanase	GH53	An16g06590	no
I	ABN	abnC	endoarabinanase	GH43	An02g10550	yes
I	ABN		endoarabinanase	GH43	An15g03550	yes
I	BGL		beta-glucosidase	GH3	An07g07630	yes
I	BGL		beta-glucosidase	GH3	An11g06080	yes
